# Supplementary material for: Overexpression of Growth Differentiation Factor 15 in Glioblastoma Stem Cells Promotes Their Radioresistance
Source: Cancers (Basel). 2023 Dec 20;16(1):27. doi: 10.3390/cancers16010027 (PMC10778311; doi:10.3390/cancers16010027)
Supplement: Supplementary file 1 [file cancers-16-00027-s001.zip › supplementary material/Table S1.xlsx]

## Sheet: Sheet1
genes positively and significantly (p-value <0.01) correlated to a high expression of GDF15 compared to low expression in TCGA database
Gene	Cytoband	name	r	p.value
GDF15	19p13.11	growth differentiation factor 15	1	< 0.01
CDKN1A	6p21.1	cyclin dependent kinase inhibitor 1A	0.605	< 0.01
ARSJ	4q26	arylsulfatase family member J	0.599	< 0.01
LGALS3	14q22.3	galectin 3	0.596	< 0.01
CA12	15q22	carbonic anhydrase 12	0.583	< 0.01
PGPEP1	19p13.11	pyroglutamyl-peptidase I	0.579	< 0.01
LMNA	1q22	lamin A/C	0.573	< 0.01
TNFRSF1A	12p13.2	TNF receptor superfamily member 1A	0.567	< 0.01
CD63	12q13.2	CD63 molecule	0.564	< 0.01
TIMP1	Xp11.3-p11.23	TIMP metallopeptidase inhibitor 1	0.564	< 0.01
SERPINE1	7q22.1	serpin family E member 1	0.557	< 0.01
IQGAP1	15q26.1	IQ motif containing GTPase activating protein 1	0.556	< 0.01
TNFRSF10B	8p22-p21	TNF receptor superfamily member 10b	0.555	< 0.01
SRPX2	Xq22.1	sushi repeat containing protein, X-linked 2	0.554	< 0.01
SHC1	1q21	SHC adaptor protein 1	0.549	< 0.01
ANXA2	15q22.2	annexin A2	0.548	< 0.01
PYGL	14q11.2-q24.3	phosphorylase, glycogen, liver	0.548	< 0.01
TNFRSF12A	16p13.3	TNF receptor superfamily member 12A	0.548	< 0.01
STEAP3	2q14.2	STEAP3 metalloreductase	0.546	< 0.01
RAB34	17q11.2	RAB34, member RAS oncogene family	0.544	< 0.01
ITGA7	12q13	integrin subunit alpha 7	0.542	< 0.01
MT1B	16q13	metallothionein 1B	0.542	< 0.01
PTRF	17q21.31	polymerase I and transcript release factor	0.542	< 0.01
APLP2	11q24	amyloid beta precursor like protein 2	0.535	< 0.01
SERPINH1	11q13.5	serpin family H member 1	0.535	< 0.01
OSBPL3	7p15.3	oxysterol binding protein like 3	0.534	< 0.01
ITGA5	12q13.13	integrin subunit alpha 5	0.532	< 0.01
METRNL	17q25.3	meteorin like, glial cell differentiation regulator	0.531	< 0.01
BCAT1	12p12.1	branched chain amino acid transaminase 1	0.53	< 0.01
S100A16	1q21	S100 calcium binding protein A16	0.53	< 0.01
DNAJB1	19p13.12	DnaJ heat shock protein family (Hsp40) member B1	0.529	< 0.01
GADD45A	1p31.2	growth arrest and DNA damage inducible alpha	0.528	< 0.01
PLK3	1p34.1	polo like kinase 3	0.528	< 0.01
ADM	11p15.4	adrenomedullin	0.526	< 0.01
MAP2K3	17q11.2	mitogen-activated protein kinase kinase 3	0.526	< 0.01
NEK6	9q33.3-q34.11	NIMA related kinase 6	0.526	< 0.01
CHRNA9	4p14	cholinergic receptor nicotinic alpha 9 subunit	0.524	< 0.01
CD276	15q23-q24	CD276 molecule	0.521	< 0.01
EHD2	19q13.3	EH domain containing 2	0.52	< 0.01
METTL7B	12q13.2	methyltransferase like 7B	0.52	< 0.01
DUSP4	8p12-p11	dual specificity phosphatase 4	0.517	< 0.01
HEXB	5q13.3	hexosaminidase subunit beta	0.517	< 0.01
MKNK2	19p13.3	MAP kinase interacting serine/threonine kinase 2	0.517	< 0.01
WWTR1	3q23-q24	WW domain containing transcription regulator 1	0.517	< 0.01
CEBPB	20q13.1	CCAAT/enhancer binding protein beta	0.515	< 0.01
MT1H	16q13	metallothionein 1H	0.515	< 0.01
CLCF1	11q13.3	cardiotrophin-like cytokine factor 1	0.512	< 0.01
EPHA2	1p36	EPH receptor A2	0.511	< 0.01
RRBP1	20p12	ribosome binding protein 1	0.511	< 0.01
MRC2	17q23	mannose receptor C type 2	0.51	< 0.01
RBMS1	2q24.2	RNA binding motif single stranded interacting protein 1	0.51	< 0.01
MAP3K6	1p36.11	mitogen-activated protein kinase kinase kinase 6	0.509	< 0.01
C1QTNF1	17q25	C1q and tumor necrosis factor related protein 1	0.507	< 0.01
CAST	5q15	calpastatin	0.507	< 0.01
EMP1	12p13.1	epithelial membrane protein 1	0.507	< 0.01
ITGA3	17q21.33	integrin subunit alpha 3	0.506	< 0.01
KCNE4	2q36.1	potassium voltage-gated channel subfamily E regulatory subunit 4	0.506	< 0.01
PCSK5	9q21.13	proprotein convertase subtilisin/kexin type 5	0.506	< 0.01
DPP4	2q24.2	dipeptidyl peptidase 4	0.505	< 0.01
SLC22A18	11p15.5	solute carrier family 22 member 18	0.505	< 0.01
LIF	22q12.2	leukemia inhibitory factor	0.504	< 0.01
DDB2	11p11.2	damage specific DNA binding protein 2	0.501	< 0.01
LGALS1	22q13.1	galectin 1	0.501	< 0.01
LMO2	11p13	LIM domain only 2	0.501	< 0.01
DUSP5	10q25	dual specificity phosphatase 5	0.5	< 0.01
PDPN	1p36.21	podoplanin	0.5	< 0.01
SRPX	Xp21.1	sushi repeat containing protein, X-linked	0.5	< 0.01
TNC	9q33.1	tenascin C	0.5	< 0.01
KDELR3	22q13	KDEL endoplasmic reticulum protein retention receptor 3	0.499	< 0.01
MT2A	16q13	metallothionein 2A	0.498	< 0.01
TEAD3	6p21.2	TEA domain transcription factor 3	0.498	< 0.01
LOXL1	15q24-q25	lysyl oxidase like 1	0.497	< 0.01
FKBP9	7p11.1	FK506 binding protein 9	0.496	< 0.01
EFEMP2	11q13	EGF containing fibulin like extracellular matrix protein 2	0.495	< 0.01
LAMA5	20q13.2-q13.3	laminin subunit alpha 5	0.495	< 0.01
OSMR	5p13.2	oncostatin M receptor	0.494	< 0.01
ABCC3	17q21	ATP binding cassette subfamily C member 3	0.492	< 0.01
BCL3	19q13.32	B-cell CLL/lymphoma 3	0.491	< 0.01
PTPN14	1q32.2	protein tyrosine phosphatase, non-receptor type 14	0.491	< 0.01
SLC35D1	1p31.3	solute carrier family 35 member D1	0.491	< 0.01
ISG20	15q26	interferon stimulated exonuclease gene 20	0.49	< 0.01
MMP14	14q11-q12	matrix metallopeptidase 14	0.489	< 0.01
RIN1	11q13.2	Ras and Rab interactor 1	0.488	< 0.01
CLIC1	6p21.3	chloride intracellular channel 1	0.487	< 0.01
CNIH3	1q42.12	cornichon family AMPA receptor auxiliary protein 3	0.487	< 0.01
FAM129A	1q25	family with sequence similarity 129 member A	0.487	< 0.01
PTX3	3q25	pentraxin 3	0.487	< 0.01
FOSL1	11q13	FOS like 1, AP-1 transcription factor subunit	0.485	< 0.01
SLC27A3	1q21.1	solute carrier family 27 member 3	0.485	< 0.01
DUSP6	12q21.33	dual specificity phosphatase 6	0.484	< 0.01
EMP3	19q13.3	epithelial membrane protein 3	0.484	< 0.01
ICAM3	19p13.2	intercellular adhesion molecule 3	0.484	< 0.01
LRRFIP1	2q37.3	LRR binding FLII interacting protein 1	0.484	< 0.01
POFUT1	20q11	protein O-fucosyltransferase 1	0.484	< 0.01
SH3GLB1	1p22.3	SH3 domain containing GRB2 like endophilin B1	0.484	< 0.01
CALR	19p13.13	calreticulin	0.483	< 0.01
IGFBP2	2q35	insulin like growth factor binding protein 2	0.481	< 0.01
NRP2	2q33.3	neuropilin 2	0.481	< 0.01
CD151	11p15.5	CD151 molecule (Raph blood group)	0.479	< 0.01
CAPN2	1q41-q42	calpain 2	0.478	< 0.01
HKDC1	10q22.1	hexokinase domain containing 1	0.477	< 0.01
ICAM1	19p13.2	intercellular adhesion molecule 1	0.476	< 0.01
SPRY1	4q	sprouty RTK signaling antagonist 1	0.476	< 0.01
CTSA	20q13.12	cathepsin A	0.474	< 0.01
MAFF	22q13.1	MAF bZIP transcription factor F	0.473	< 0.01
OXTR	3p25	oxytocin receptor	0.473	< 0.01
SESN2	1p35.2	sestrin 2	0.473	< 0.01
TRIP6	7q22	thyroid hormone receptor interactor 6	0.473	< 0.01
CHI3L1	1q32.1	chitinase 3 like 1	0.472	< 0.01
PHLDA3	1q31	pleckstrin homology like domain family A member 3	0.472	< 0.01
ANG	14q11.1-q11.2	angiogenin	0.471	< 0.01
PLAU	10q24	plasminogen activator, urokinase	0.471	< 0.01
TSPAN4	11p15.5	tetraspanin 4	0.469	< 0.01
LMAN1	18q21.3-q22	lectin, mannose binding 1	0.468	< 0.01
MICALL2	7p22.3	MICAL like 2	0.468	< 0.01
GADD45B	19p13.3	growth arrest and DNA damage inducible beta	0.467	< 0.01
SPOCD1	1p35.1	SPOC domain containing 1	0.466	< 0.01
HRH1	3p25	histamine receptor H1	0.465	< 0.01
LRP10	14q11.2	LDL receptor related protein 10	0.465	< 0.01
PPP1R3B	8p23.1	protein phosphatase 1 regulatory subunit 3B	0.463	< 0.01
FZD7	2q33	frizzled class receptor 7	0.461	< 0.01
LAMC1	1q31	laminin subunit gamma 1	0.461	< 0.01
PLOD3	7q22.1	procollagen-lysine,2-oxoglutarate 5-dioxygenase 3	0.461	< 0.01
AIFM2	10q22.2	apoptosis inducing factor, mitochondria associated 2	0.46	< 0.01
PLOD1	1p36.22	procollagen-lysine,2-oxoglutarate 5-dioxygenase 1	0.459	< 0.01
RUNX1	21q22.3	runt related transcription factor 1	0.458	< 0.01
SERTAD1	19q13.1-q13.2	SERTA domain containing 1	0.458	< 0.01
ZYX	7q32	zyxin	0.458	< 0.01
ADAM12	10q26	ADAM metallopeptidase domain 12	0.457	< 0.01
SHROOM3	4q21.1	shroom family member 3	0.456	< 0.01
TXNDC15	5q31.1	thioredoxin domain containing 15	0.456	< 0.01
VAV3	1p13.3	vav guanine nucleotide exchange factor 3	0.456	< 0.01
CHST2	3q24	carbohydrate sulfotransferase 2	0.455	< 0.01
GALNT2	1q41-q42	polypeptide N-acetylgalactosaminyltransferase 2	0.455	< 0.01
HSPA6	1q23.3	heat shock protein family A (Hsp70) member 6	0.455	< 0.01
HSPB1	7q11.23	heat shock protein family B (small) member 1	0.455	< 0.01
POSTN	13q13.3	periostin	0.455	< 0.01
TFCP2L1	2q14	transcription factor CP2-like 1	0.455	< 0.01
MVP	16p11.2	major vault protein	0.454	< 0.01
ANXA1	9q21.13	annexin A1	0.452	< 0.01
MGAT4B	5q35	mannosyl (alpha-1,3-)-glycoprotein beta-1,4-N-acetylglucosaminyltransferase, isozyme B	0.452	< 0.01
CALU	7q32	calumenin	0.451	< 0.01
SLC2A10	20q13.12	solute carrier family 2 member 10	0.449	< 0.01
ARL4C	2q37.2	ADP ribosylation factor like GTPase 4C	0.448	< 0.01
FNDC3B	3q26.31	fibronectin type III domain containing 3B	0.448	< 0.01
UNC45A	15q26.1	unc-45 myosin chaperone A	0.448	< 0.01
GAPDH	12p13.31	glyceraldehyde-3-phosphate dehydrogenase	0.447	< 0.01
LIMS3	2q13	LIM zinc finger domain containing 3	0.447	< 0.01
TRIB3	20p13-p12.2	tribbles pseudokinase 3	0.447	< 0.01
IER5L	9q34.11	immediate early response 5 like	0.446	< 0.01
SGSH	17q25.3	N-sulfoglucosamine sulfohydrolase	0.446	< 0.01
SPRY2	13q31.1	sprouty RTK signaling antagonist 2	0.446	< 0.01
TCIRG1	11q13.2	T-cell immune regulator 1, ATPase H+ transporting V0 subunit a3	0.446	< 0.01
ANXA5	4q27	annexin A5	0.444	< 0.01
MT1X	16q13	metallothionein 1X	0.444	< 0.01
LMAN2	5q35	lectin, mannose binding 2	0.443	< 0.01
P4HB	17q25	prolyl 4-hydroxylase subunit beta	0.443	< 0.01
PLXNB2	22q13.33	plexin B2	0.443	< 0.01
PTGFRN	1p13.1	prostaglandin F2 receptor inhibitor	0.443	< 0.01
STBD1	4q21.1	starch binding domain 1	0.443	< 0.01
APOBEC3F	22q13.1-q13.2	apolipoprotein B mRNA editing enzyme catalytic subunit 3F	0.442	< 0.01
PTPN9	15q23	protein tyrosine phosphatase, non-receptor type 9	0.442	< 0.01
TAGLN2	1q21-q25	transgelin 2	0.442	< 0.01
CHPF	2q35	chondroitin polymerizing factor	0.441	< 0.01
ZC3H12A	1p34.3	zinc finger CCCH-type containing 12A	0.441	< 0.01
UPP1	7p12.3	uridine phosphorylase 1	0.44	< 0.01
CAMK2D	4q26	calcium/calmodulin dependent protein kinase II delta	0.439	< 0.01
FBLIM1	1p36.13	filamin binding LIM protein 1	0.439	< 0.01
KCNN4	19q13.2	potassium calcium-activated channel subfamily N member 4	0.439	< 0.01
LGALS3BP	17q25	galectin 3 binding protein	0.439	< 0.01
MYADM	19q13.42	myeloid associated differentiation marker	0.439	< 0.01
FDXR	17q25.1	ferredoxin reductase	0.438	< 0.01
JUN	1p32-p31	Jun proto-oncogene, AP-1 transcription factor subunit	0.438	< 0.01
P4HA2	5q31	prolyl 4-hydroxylase subunit alpha 2	0.438	< 0.01
POFUT2	21q22.3	protein O-fucosyltransferase 2	0.438	< 0.01
WDR1	4p16.1	WD repeat domain 1	0.438	< 0.01
CD44	11p13	CD44 molecule (Indian blood group)	0.437	< 0.01
CEACAM20	19q13.31	carcinoembryonic antigen related cell adhesion molecule 20	0.437	< 0.01
COL6A1	21q22.3	collagen type VI alpha 1	0.437	< 0.01
TRADD	16q22	TNFRSF1A associated via death domain	0.437	< 0.01
HS3ST3B1	17p12	heparan sulfate-glucosamine 3-sulfotransferase 3B1	0.436	< 0.01
LAMB2	3p21.3-p21.2	laminin subunit beta 2	0.436	< 0.01
SLC2A1	1p34.2	solute carrier family 2 member 1	0.436	< 0.01
SSR3	3q25.31	signal sequence receptor subunit 3	0.436	< 0.01
TBC1D20	20p13	TBC1 domain family member 20	0.435	< 0.01
TSPAN9	12p13.33-p13.32	tetraspanin 9	0.435	< 0.01
VIM	10p13	vimentin	0.435	< 0.01
FUCA2	6q24	fucosidase, alpha-L- 2, plasma	0.434	< 0.01
MREG	2q35	melanoregulin	0.434	< 0.01
TSKU	11q13.5	tsukushi, small leucine rich proteoglycan	0.434	< 0.01
PLEKHA4	19q13.33	pleckstrin homology domain containing A4	0.433	< 0.01
STK17A	7p13	serine/threonine kinase 17a	0.432	< 0.01
ETV4	17q21.31	ETS variant 4	0.431	< 0.01
LATS2	13q12.11	large tumor suppressor kinase 2	0.431	< 0.01
REXO2	11q23.2	RNA exonuclease 2	0.431	< 0.01
SLC12A7	5p15	solute carrier family 12 member 7	0.431	< 0.01
SWAP70	11p15	SWAP switching B-cell complex 70kDa subunit	0.431	< 0.01
TEX28	Xq28	testis expressed 28	0.431	< 0.01
ZNF217	20q13.2	zinc finger protein 217	0.431	< 0.01
VEGFA	6p12	vascular endothelial growth factor A	0.43	< 0.01
RASSF8	12p12.3	Ras association domain family member 8	0.429	< 0.01
BCL2L1	20q11.21	BCL2 like 1	0.427	< 0.01
COL5A1	9q34.2-q34.3	collagen type V alpha 1	0.427	< 0.01
FURIN	15q26.1	furin, paired basic amino acid cleaving enzyme	0.427	< 0.01
GALNT4	12q21.33	polypeptide N-acetylgalactosaminyltransferase 4	0.427	< 0.01
MANBA	4q24	mannosidase beta	0.427	< 0.01
PLS3	Xq23	plastin 3	0.427	< 0.01
PLAUR	19q13	plasminogen activator, urokinase receptor	0.426	< 0.01
SQSTM1	5q35	sequestosome 1	0.426	< 0.01
ITPR3	6p21.31	inositol 1,4,5-trisphosphate receptor type 3	0.425	< 0.01
PMP22	17p12	peripheral myelin protein 22	0.425	< 0.01
SLC12A4	16q22.1	solute carrier family 12 member 4	0.425	< 0.01
GYS1	19q13.3	glycogen synthase 1	0.424	< 0.01
IGFBP5	2q35	insulin like growth factor binding protein 5	0.424	< 0.01
LIMS1	2q12.3	LIM zinc finger domain containing 1	0.424	< 0.01
TNFRSF14	1p36.32	TNF receptor superfamily member 14	0.424	< 0.01
TTYH3	7p22	tweety family member 3	0.424	< 0.01
CEBPD	8q11.21	CCAAT/enhancer binding protein delta	0.423	< 0.01
COL5A2	2q14-q32	collagen type V alpha 2 chain	0.423	< 0.01
HS3ST3A1	17p12	heparan sulfate-glucosamine 3-sulfotransferase 3A1	0.423	< 0.01
RAB20	13q34	RAB20, member RAS oncogene family	0.423	< 0.01
TRIP10	19p13.3	thyroid hormone receptor interactor 10	0.423	< 0.01
APOBEC3C	22q13.1-q13.2	apolipoprotein B mRNA editing enzyme catalytic subunit 3C	0.422	< 0.01
ELL	19p13.1	elongation factor for RNA polymerase II	0.422	< 0.01
SPARC	5q31-q33	secreted protein acidic and cysteine rich	0.422	< 0.01
TMEM158	3p21.31	transmembrane protein 158 (gene/pseudogene)	0.422	< 0.01
ACOX2	3p14.3	acyl-CoA oxidase 2	0.421	< 0.01
AGPAT2	9q34.3	1-acylglycerol-3-phosphate O-acyltransferase 2	0.421	< 0.01
CMYA5	5q14.1	cardiomyopathy associated 5	0.421	< 0.01
ELK3	12q23	ELK3, ETS transcription factor	0.421	< 0.01
BACE2	21q22.3	beta-site APP-cleaving enzyme 2	0.42	< 0.01
SNX21	20q13.12	sorting nexin family member 21	0.42	< 0.01
CSNK1D	17q25	casein kinase 1 delta	0.418	< 0.01
SPRY4	5q31.3	sprouty RTK signaling antagonist 4	0.418	< 0.01
DOK7	4p16.2	docking protein 7	0.417	< 0.01
GSTK1	7q34	glutathione S-transferase kappa 1	0.417	< 0.01
HEXA	15q24.1	hexosaminidase subunit alpha	0.417	< 0.01
NRP1	10p12	neuropilin 1	0.417	< 0.01
CLDN23	8p23.1	claudin 23	0.416	< 0.01
MT1G	16q13	metallothionein 1G	0.416	< 0.01
MYO1E	15q22.2	myosin IE	0.416	< 0.01
SIPA1L1	14q24.1	signal induced proliferation associated 1 like 1	0.416	< 0.01
ARID5A	2p11.1	AT-rich interaction domain 5A	0.415	< 0.01
GUSB	7q11.21	glucuronidase beta	0.415	< 0.01
MTMR11	1q21.2	myotubularin related protein 11	0.414	< 0.01
NCLN	19p13.3	nicalin	0.413	< 0.01
SAP30L	5q33.2	SAP30 like	0.413	< 0.01
SLC27A1	19p13.11	solute carrier family 27 member 1	0.413	< 0.01
CASP4	11q22.2-q22.3	caspase 4	0.412	< 0.01
IL1RAP	3q28	interleukin 1 receptor accessory protein	0.412	< 0.01
PROS1	3q11.1	protein S (alpha)	0.412	< 0.01
C6orf141	6p12.3	chromosome 6 open reading frame 141	0.411	< 0.01
EMILIN1	2p23.3-p23.2	elastin microfibril interfacer 1	0.411	< 0.01
FOSL2	2p23.3	FOS like 2, AP-1 transcription factor subunit	0.411	< 0.01
IGFBP3	7p12.3	insulin like growth factor binding protein 3	0.411	< 0.01
SLC43A3	11q11	solute carrier family 43 member 3	0.411	< 0.01
GNS	12q14	glucosamine (N-acetyl)-6-sulfatase	0.41	< 0.01
HSPA5	9q33.3	heat shock protein family A (Hsp70) member 5	0.41	< 0.01
RAB27A	15q21.3	RAB27A, member RAS oncogene family	0.41	< 0.01
MAPKAPK2	1q32	mitogen-activated protein kinase-activated protein kinase 2	0.409	< 0.01
RBPMS	8p12	RNA binding protein with multiple splicing	0.409	< 0.01
S100A6	1q21	S100 calcium binding protein A6	0.409	< 0.01
SDC1	2p24.1	syndecan 1	0.409	< 0.01
SLC13A2	17p13.2	solute carrier family 13 member 2	0.409	< 0.01
SLC2A14	12p13.31	solute carrier family 2 member 14	0.409	< 0.01
FAH	15q25.1	fumarylacetoacetate hydrolase	0.408	< 0.01
PHLDA2	11p15.4	pleckstrin homology like domain family A member 2	0.408	< 0.01
SLC2A3	12p13.3	solute carrier family 2 member 3	0.408	< 0.01
SOCS3	17q25.3	suppressor of cytokine signaling 3	0.407	< 0.01
SSH1	12q24.12	slingshot protein phosphatase 1	0.407	< 0.01
TMCO4	1p36.13	transmembrane and coiled-coil domains 4	0.407	< 0.01
FKBP11	12q13.12	FK506 binding protein 11	0.406	< 0.01
MSN	Xq11.1	moesin	0.406	< 0.01
CHST7	Xp11.3	carbohydrate sulfotransferase 7	0.405	< 0.01
LRP1	12q13.3	LDL receptor related protein 1	0.405	< 0.01
PLP2	Xp11.23	proteolipid protein 2	0.405	< 0.01
ACP6	1q21	acid phosphatase 6, lysophosphatidic	0.404	< 0.01
EIF1	17q21.2	eukaryotic translation initiation factor 1	0.404	< 0.01
LOXL2	8p21.3	lysyl oxidase like 2	0.404	< 0.01
NUCB1	19q13.33	nucleobindin 1	0.404	< 0.01
CASP7	10q25	caspase 7	0.403	< 0.01
COL8A1	3q11.1-q13.2	collagen type VIII alpha 1	0.403	< 0.01
CTNNA1	5q31.2	catenin alpha 1	0.403	< 0.01
SIL1	5q31	SIL1 nucleotide exchange factor	0.403	< 0.01
TPM4	19p13.1	tropomyosin 4	0.403	< 0.01
FGFR1	8p11.23-p11.22	fibroblast growth factor receptor 1	0.402	< 0.01
PLOD2	3q24	procollagen-lysine,2-oxoglutarate 5-dioxygenase 2	0.402	< 0.01
LDLR	19p13.2	low density lipoprotein receptor	0.401	< 0.01
LZTS1	8p22	leucine zipper tumor suppressor 1	0.401	< 0.01
RAB13	1q21.2	RAB13, member RAS oncogene family	0.401	< 0.01
TM9SF4	20q11.21	transmembrane 9 superfamily member 4	0.401	< 0.01
TMEM87B	2q13	transmembrane protein 87B	0.401	< 0.01
ABHD2	15q26.1	abhydrolase domain containing 2	0.4	< 0.01
ACTN1	14q24.1	actinin alpha 1	0.4	< 0.01
FZD5	2q33.3	frizzled class receptor 5	0.4	< 0.01
PDIA6	2p25.1	protein disulfide isomerase family A member 6	0.4	< 0.01
RRAS	19q13.33	related RAS viral (r-ras) oncogene homolog	0.4	< 0.01
BCL2L12	19q13.3	BCL2 like 12	0.399	< 0.01
ETV5	3q28	ETS variant 5	0.399	< 0.01
LPP	3q27-q28	LIM domain containing preferred translocation partner in lipoma	0.399	< 0.01
PDLIM4	5q31.1	PDZ and LIM domain 4	0.399	< 0.01
SLC16A3	17q25.3	solute carrier family 16 member 3	0.399	< 0.01
HFE	6p21.3	hemochromatosis	0.398	< 0.01
FBXO32	8q24.13	F-box protein 32	0.397	< 0.01
GPRC5A	12p13.1	G protein-coupled receptor class C group 5 member A	0.397	< 0.01
SEC14L1	17q25.2	SEC14 like lipid binding 1	0.397	< 0.01
ATP1A1	1p13	ATPase Na+/K+ transporting subunit alpha 1	0.396	< 0.01
CEBPE	14q11.2	CCAAT/enhancer binding protein epsilon	0.396	< 0.01
ECE1	1p36.1	endothelin converting enzyme 1	0.396	< 0.01
SP1	12q13.1	Sp1 transcription factor	0.396	< 0.01
FLNA	Xq28	filamin A	0.395	< 0.01
ILK	11p15.4	integrin linked kinase	0.395	< 0.01
RAG1	11p12	recombination activating gene 1	0.395	< 0.01
SPAG4	20q11.2	sperm associated antigen 4	0.395	< 0.01
FKBP10	17q21.2	FK506 binding protein 10	0.394	< 0.01
RAB43	3q21.3	RAB43, member RAS oncogene family	0.394	< 0.01
SH3PXD2B	5q35.2	SH3 and PX domains 2B	0.394	< 0.01
TNFAIP6	2q23.3	TNF alpha induced protein 6	0.394	< 0.01
ERRFI1	1p36.23	ERBB receptor feedback inhibitor 1	0.393	< 0.01
GRB10	7p12.2	growth factor receptor bound protein 10	0.393	< 0.01
MCL1	1q21	BCL2 family apoptosis regulator	0.393	< 0.01
NAB2	12q13.3	NGFI-A binding protein 2	0.393	< 0.01
PARVB	22q13.2-q13.33	parvin beta	0.393	< 0.01
ADAM9	8p11.23	ADAM metallopeptidase domain 9	0.392	< 0.01
ANGPTL4	19p13.3	angiopoietin like 4	0.392	< 0.01
GLG1	16q23.1	golgi glycoprotein 1	0.392	< 0.01
VAMP5	2p11.2	vesicle associated membrane protein 5	0.392	< 0.01
CHSY1	15q26.3	chondroitin sulfate synthase 1	0.391	< 0.01
COL6A2	21q22.3	collagen type VI alpha 2	0.391	< 0.01
DNPEP	2q36.1	aspartyl aminopeptidase	0.391	< 0.01
FJX1	11p13	four jointed box 1	0.391	< 0.01
GALM	2p22.3	galactose mutarotase	0.391	< 0.01
MGAT1	5q35.3	mannosyl (alpha-1,3-)-glycoprotein beta-1,2-N-acetylglucosaminyltransferase	0.391	< 0.01
PTGS1	9q32-q33.3	prostaglandin-endoperoxide synthase 1	0.391	< 0.01
APCDD1L	20q13.32	APC down-regulated 1 like	0.39	< 0.01
PARVA	11p15.3	parvin alpha	0.39	< 0.01
TRPM4	19q13.3	transient receptor potential cation channel subfamily M member 4	0.39	< 0.01
PVR	19q13.2	poliovirus receptor	0.389	< 0.01
ADAMTS14	10q21	ADAM metallopeptidase with thrombospondin type 1 motif 14	0.388	< 0.01
GGN	19q13.2	gametogenetin	0.386	< 0.01
HSP90B1	12q24.2-q24.3	heat shock protein 90 beta family member 1	0.386	< 0.01
NAGLU	17q21.2	N-acetyl-alpha-glucosaminidase	0.386	< 0.01
RHOJ	14q23.1	ras homolog family member J	0.386	< 0.01
IER5	1q25.3	immediate early response 5	0.385	< 0.01
KLF6	10p15	Kruppel like factor 6	0.385	< 0.01
MOXD1	6q23.2	monooxygenase DBH like 1	0.385	< 0.01
TMBIM1	2q35	transmembrane BAX inhibitor motif containing 1	0.385	< 0.01
ABHD11	7q11.23	abhydrolase domain containing 11	0.384	< 0.01
DPY19L1	7p14.2	dpy-19 like 1 (C. elegans)	0.384	< 0.01
MMAA	4q31.1	methylmalonic aciduria (cobalamin deficiency) cblA type	0.384	< 0.01
PPP1R15A	19q13.2	protein phosphatase 1 regulatory subunit 15A	0.384	< 0.01
IRF1	5q23-q31	interferon regulatory factor 1	0.383	< 0.01
ITGB3	17q21.32	integrin subunit beta 3	0.383	< 0.01
MCFD2	2p21	multiple coagulation factor deficiency 2	0.383	< 0.01
PDIA4	7q35	protein disulfide isomerase family A member 4	0.383	< 0.01
TMEM154	4q31.3	transmembrane protein 154	0.383	< 0.01
CCDC102A	16q13	coiled-coil domain containing 102A	0.382	< 0.01
ELF4	Xq26	E74 like ETS transcription factor 4	0.382	< 0.01
LDHA	11p15.1	lactate dehydrogenase A	0.382	< 0.01
NUDT22	11q13.1	nudix hydrolase 22	0.382	< 0.01
PLA2G5	1p36-p34	phospholipase A2 group V	0.382	< 0.01
RCAN1	21q22.1-q22.2	regulator of calcineurin 1	0.382	< 0.01
SOD2	6q25	superoxide dismutase 2, mitochondrial	0.382	< 0.01
UBE2H	7q32	ubiquitin conjugating enzyme E2 H	0.382	< 0.01
FAM114A1	4p14	family with sequence similarity 114 member A1	0.381	< 0.01
LOX	5q23.3-q31.2	lysyl oxidase	0.381	< 0.01
S100A10	1q21	S100 calcium binding protein A10	0.381	< 0.01
CLPB	11q13.4	ClpB homolog, mitochondrial AAA ATPase chaperonin	0.38	< 0.01
NNMT	11q23.1	nicotinamide N-methyltransferase	0.38	< 0.01
QSOX1	1q24	quiescin sulfhydryl oxidase 1	0.38	< 0.01
SLC16A6	17q24.2	solute carrier family 16 member 6	0.38	< 0.01
SLC35E1	19p13.11	solute carrier family 35 member E1	0.38	< 0.01
SYDE1	19p13.12	synapse defective Rho GTPase homolog 1	0.38	< 0.01
WDR55	5q31.3	WD repeat domain 55	0.38	< 0.01
ALDH3B1	11q13	aldehyde dehydrogenase 3 family member B1	0.379	< 0.01
DLC1	8p22	DLC1 Rho GTPase activating protein	0.379	< 0.01
LAPTM4A	2p24.1	lysosomal protein transmembrane 4 alpha	0.379	< 0.01
LYPD1	2q21.2	LY6/PLAUR domain containing 1	0.379	< 0.01
MXRA7	17q25.1	matrix remodeling associated 7	0.379	< 0.01
NUAK2	1q32.1	NUAK family kinase 2	0.379	< 0.01
PRSS23	11q14.2	protease, serine 23	0.379	< 0.01
RPS27L	15q21.3	ribosomal protein S27 like	0.379	< 0.01
SPRED2	2p14	sprouty related EVH1 domain containing 2	0.379	< 0.01
TMEM71	8q24.22	transmembrane protein 71	0.379	< 0.01
ADSSL1	14q32.33	adenylosuccinate synthase like 1	0.378	< 0.01
CRELD2	22q13.33	cysteine rich with EGF like domains 2	0.378	< 0.01
SLC3A2	11q12.3	solute carrier family 3 member 2	0.378	< 0.01
WISP1	8q24.22	WNT1 inducible signaling pathway protein 1	0.378	< 0.01
FEM1C	5q22	fem-1 homolog C	0.377	< 0.01
RCAN3	1p36.11	RCAN family member 3	0.377	< 0.01
ATF3	1q32.3	activating transcription factor 3	0.376	< 0.01
COL8A2	1p34.2-p32.3	collagen type VIII alpha 2	0.376	< 0.01
FES	15q26.1	FES proto-oncogene, tyrosine kinase	0.376	< 0.01
GALNT5	2q24.1	polypeptide N-acetylgalactosaminyltransferase 5	0.376	< 0.01
IGFBP7	4q12	insulin like growth factor binding protein 7	0.376	< 0.01
LRRC8E	19p13.2	leucine rich repeat containing 8 family member E	0.376	< 0.01
NEDD9	6p24.2	neural precursor cell expressed, developmentally down-regulated 9	0.376	< 0.01
TAGLN	11q23.2	transgelin	0.376	< 0.01
TPI1	12p13.31	triosephosphate isomerase 1	0.376	< 0.01
CLEC5A	7q34	C-type lectin domain family 5 member A	0.375	< 0.01
ITPKC	19q13.1	inositol-trisphosphate 3-kinase C	0.375	< 0.01
S100A11	1q21	S100 calcium binding protein A11	0.375	< 0.01
ADAM19	5q33.3	ADAM metallopeptidase domain 19	0.374	< 0.01
NPAS2	2q11.2	neuronal PAS domain protein 2	0.374	< 0.01
SRD5A1	5p15.31	steroid 5 alpha-reductase 1	0.374	< 0.01
IRS2	13q34	insulin receptor substrate 2	0.373	< 0.01
BRI3	7q21.3	brain protein I3	0.372	< 0.01
PRDX6	1q24.1	peroxiredoxin 6	0.372	< 0.01
SLC10A3	Xq28	solute carrier family 10 member 3	0.372	< 0.01
TAPBPL	12p13.31	TAP binding protein like	0.372	< 0.01
TMEM51	1p36.21	transmembrane protein 51	0.372	< 0.01
MPZL2	11q24	myelin protein zero like 2	0.371	< 0.01
MYL9	20q11.23	myosin light chain 9	0.371	< 0.01
CDH2	18q12.1	cadherin 2	0.37	< 0.01
YAP1	11q13	Yes associated protein 1	0.37	< 0.01
ARHGAP18	6q23.1	Rho GTPase activating protein 18	0.369	< 0.01
PTPRJ	11p11.2	protein tyrosine phosphatase, receptor type J	0.369	< 0.01
TPP1	11p15.4	tripeptidyl peptidase 1	0.369	< 0.01
CFLAR	2q33-q34	CASP8 and FADD like apoptosis regulator	0.368	< 0.01
EEA1	12q22	early endosome antigen 1	0.368	< 0.01
PDGFA	7p22	platelet derived growth factor subunit A	0.368	< 0.01
PGK1	Xq13.3	phosphoglycerate kinase 1	0.368	< 0.01
PPIC	5q23.2	peptidylprolyl isomerase C	0.368	< 0.01
SAT1	Xp22.1	spermidine/spermine N1-acetyltransferase 1	0.368	< 0.01
ACTB	7p22	actin beta	0.367	< 0.01
CDCP1	3p21.3	CUB domain containing protein 1	0.367	< 0.01
CREB3L1	11q11	cAMP responsive element binding protein 3 like 1	0.367	< 0.01
SALL4	20q13.2	spalt like transcription factor 4	0.367	< 0.01
ADAMTS9	3p14.1	ADAM metallopeptidase with thrombospondin type 1 motif 9	0.366	< 0.01
GBE1	3p12.2	glucan (1,4-alpha-), branching enzyme 1	0.366	< 0.01
NPNT	4q24	nephronectin	0.366	< 0.01
PIPOX	17p13.2	pipecolic acid and sarcosine oxidase	0.366	< 0.01
AIM1	6q21	absent in melanoma 1	0.365	< 0.01
COPZ2	17q21.32	coatomer protein complex subunit zeta 2	0.365	< 0.01
DENND2A	7q34	DENN domain containing 2A	0.365	< 0.01
RELB	19q13.32	RELB proto-oncogene, NF-kB subunit	0.365	< 0.01
RNASE4	14q11	ribonuclease A family member 4	0.365	< 0.01
XBP1	22q12.1	X-box binding protein 1	0.365	< 0.01
CATSPER1	11q12.1	cation channel sperm associated 1	0.364	< 0.01
EFEMP1	2p16	EGF containing fibulin like extracellular matrix protein 1	0.364	< 0.01
ERGIC1	5q35.1	endoplasmic reticulum-golgi intermediate compartment 1	0.364	< 0.01
PML	15q24.1	promyelocytic leukemia	0.364	< 0.01
VDR	12q13.11	vitamin D (1,25- dihydroxyvitamin D3) receptor	0.364	< 0.01
YKT6	7p13	YKT6 v-SNARE homolog (S. cerevisiae)	0.364	< 0.01
BLVRB	19q13.1-q13.2	biliverdin reductase B	0.363	< 0.01
COL18A1	21q22.3	collagen type XVIII alpha 1 chain	0.363	< 0.01
DCBLD2	3q12.2	discoidin, CUB and LCCL domain containing 2	0.363	< 0.01
GLB1	3p22.3	galactosidase beta 1	0.363	< 0.01
HMOX1	22q12	heme oxygenase 1	0.363	< 0.01
NDRG1	8q24	N-myc downstream regulated 1	0.363	< 0.01
BET1L	11p15.5	Bet1 golgi vesicular membrane trafficking protein like	0.362	< 0.01
CHPT1	12q23.2	choline phosphotransferase 1	0.362	< 0.01
NES	1q23	nestin	0.362	< 0.01
SLC17A3	6p22.2	solute carrier family 17 member 3	0.362	< 0.01
ATP13A3	3q29	ATPase 13A3	0.361	< 0.01
CSRP2	12q21.1	cysteine and glycine rich protein 2	0.361	< 0.01
CYP27A1	2q35	cytochrome P450 family 27 subfamily A member 1	0.361	< 0.01
FGFRL1	4p16	fibroblast growth factor receptor-like 1	0.361	< 0.01
JMJD6	17q25	arginine demethylase and lysine hydroxylase	0.361	< 0.01
NUCB2	11p15.1	nucleobindin 2	0.361	< 0.01
TICAM1	19p13.3	toll like receptor adaptor molecule 1	0.361	< 0.01
DPYD	1p22	dihydropyrimidine dehydrogenase	0.36	< 0.01
F11R	1q21.2-q21.3	F11 receptor	0.36	< 0.01
FAM129B	9q34.13	family with sequence similarity 129 member B	0.36	< 0.01
KDELR1	19q13.33	KDEL endoplasmic reticulum protein retention receptor 1	0.36	< 0.01
SNX8	7p22.3	sorting nexin 8	0.36	< 0.01
TRIM56	7q11.2	tripartite motif containing 56	0.36	< 0.01
VKORC1	16p11.2	vitamin K epoxide reductase complex subunit 1	0.36	< 0.01
ANXA4	2p13.3	annexin A4	0.359	< 0.01
G0S2	1q32.2	G0/G1 switch 2	0.359	< 0.01
LAMP1	13q34	lysosomal associated membrane protein 1	0.359	< 0.01
RDH10	8q21.11	retinol dehydrogenase 10 (all-trans)	0.359	< 0.01
CRIM1	2p21	cysteine rich transmembrane BMP regulator 1	0.358	< 0.01
EDEM1	3p26.1	ER degradation enhancing alpha-mannosidase like protein 1	0.358	< 0.01
EGF	4q25	epidermal growth factor	0.358	< 0.01
EPAS1	2p21-p16	endothelial PAS domain protein 1	0.358	< 0.01
NOL3	16q22.1	nucleolar protein 3	0.358	2.22e-16
ARPC1B	7q22.1	actin related protein 2/3 complex subunit 1B	0.357	2.22e-16
C1RL	12p13.31	complement C1r subcomponent like	0.357	2.22e-16
IFITM3	11p15.5	interferon induced transmembrane protein 3	0.357	2.22e-16
LAMB3	1q32	laminin subunit beta 3	0.357	2.22e-16
SNAPC2	19p13	small nuclear RNA activating complex polypeptide 2	0.357	2.22e-16
SSFA2	2q32.1	sperm specific antigen 2	0.357	2.22e-16
WDR41	5q14	WD repeat domain 41	0.357	2.22e-16
DNASE2	19p13.2	deoxyribonuclease II, lysosomal	0.356	2.22e-16
FCGR2B	1q23	Fc fragment of IgG receptor IIb	0.356	2.22e-16
RASEF	9q21.33	RAS and EF-hand domain containing	0.356	2.22e-16
RPN2	20q12-q13.1	ribophorin II	0.356	2.22e-16
SLC38A6	14q23.1	solute carrier family 38 member 6	0.356	2.22e-16
BCAP29	7q22.3	B-cell receptor-associated protein 29	0.355	2.22e-16
DCTD	4q35.1	dCMP deaminase	0.355	4.44e-16
ENDOD1	11q21	endonuclease domain containing 1	0.355	2.22e-16
FAM46A	6q14	family with sequence similarity 46 member A	0.355	4.44e-16
JAG1	20p12.1-p11.23	jagged 1	0.355	4.44e-16
SLC2A4RG	20q13.33	SLC2A4 regulator	0.355	2.22e-16
ACTN4	19q13	actinin alpha 4	0.354	4.44e-16
CTSB	8p23.1	cathepsin B	0.354	4.44e-16
PELO	5q11.2	pelota homolog (Drosophila)	0.354	4.44e-16
PLTP	20q13.12	phospholipid transfer protein	0.354	4.44e-16
PTPN12	7q11.23	protein tyrosine phosphatase, non-receptor type 12	0.354	4.44e-16
TMEM37	2q14.2	transmembrane protein 37	0.354	4.44e-16
BICD1	12p11.2-p11.1	BICD cargo adaptor 1	0.353	4.44e-16
CFI	4q25	complement factor I	0.353	4.44e-16
LAMB1	7q22	laminin subunit beta 1	0.353	4.44e-16
MYH9	22q13.1	myosin heavy chain 9	0.353	4.44e-16
SNX12	Xq13.1	sorting nexin 12	0.353	4.44e-16
TGFB1I1	16p11	transforming growth factor beta 1 induced transcript 1	0.353	4.44e-16
TNKS1BP1	11q12.2	tankyrase 1 binding protein 1	0.353	4.44e-16
ADAMTS1	21q21.3	ADAM metallopeptidase with thrombospondin type 1 motif 1	0.352	4.44e-16
NPEPL1	20q13.32	aminopeptidase-like 1	0.352	4.44e-16
S100A4	1q12-q22	S100 calcium binding protein A4	0.352	4.44e-16
SDC4	20q12	syndecan 4	0.352	4.44e-16
SPON2	4p16.3	spondin 2	0.352	4.44e-16
TCEA3	1p36.11	transcription elongation factor A3	0.352	4.44e-16
TES	7q31.2	testin LIM domain protein	0.352	4.44e-16
ZFP36L2	2p22.3-p21	ZFP36 ring finger protein like 2	0.352	4.44e-16
EXT2	11p12-p11	exostosin glycosyltransferase 2	0.351	6.66e-16
EXTL3	8p22-p12	exostosin like glycosyltransferase 3	0.351	6.66e-16
FAM84A	2p24.3	family with sequence similarity 84 member A	0.351	6.66e-16
PAM	5q	peptidylglycine alpha-amidating monooxygenase	0.351	4.44e-16
PSORS1C1	6p21.3	psoriasis susceptibility 1 candidate 1	0.351	6.66e-16
SDCBP	8q12.1	syndecan binding protein	0.351	6.66e-16
SH2D4A	8p21	SH2 domain containing 4A	0.351	6.66e-16
SRXN1	20p13	sulfiredoxin 1	0.351	6.66e-16
TNFAIP3	6q23-q25	TNF alpha induced protein 3	0.351	6.66e-16
HTRA1	10q26.3	HtrA serine peptidase 1	0.35	8.88e-16
IL15RA	10p15.1	interleukin 15 receptor subunit alpha	0.35	8.88e-16
KDELC2	11q32	KDEL motif containing 2	0.35	8.88e-16
LOXL4	10q24	lysyl oxidase like 4	0.35	8.88e-16
SLC35C1	11p11.2	solute carrier family 35 member C1	0.35	8.88e-16
SMS	Xp22.1	spermine synthase	0.35	8.88e-16
CCL20	2q36.3	C-C motif chemokine ligand 20	0.349	8.88e-16
CDH6	5p13.3	cadherin 6	0.349	1.11e-15
ECM1	1q21	extracellular matrix protein 1	0.349	8.88e-16
SH2B3	12q24.12	SH2B adaptor protein 3	0.349	8.88e-16
TMOD3	15q21.2	tropomodulin 3	0.349	8.88e-16
AKAP12	6q24-q25	A-kinase anchoring protein 12	0.348	1.33e-15
IFITM2	11p15.5	interferon induced transmembrane protein 2	0.348	1.33e-15
MDM2	12q13-q14	MDM2 proto-oncogene	0.348	1.33e-15
PFKFB3	10p15.1	6-phosphofructo-2-kinase/fructose-2,6-biphosphatase 3	0.348	1.11e-15
SCG2	2q35-q36	secretogranin II	0.348	1.33e-15
SDF4	1p36.33	stromal cell derived factor 4	0.348	1.11e-15
TWSG1	18p11.3	twisted gastrulation BMP signaling modulator 1	0.348	1.33e-15
UNC93B1	11q13.2	unc-93 homolog B1 (C. elegans)	0.348	1.33e-15
CXCL14	5q31	C-X-C motif chemokine ligand 14	0.347	1.55e-15
DPP7	9q34.3	dipeptidyl peptidase 7	0.347	1.33e-15
ESR2	14q21-q22	estrogen receptor 2	0.347	1.33e-15
FCGBP	19q13.2	Fc fragment of IgG binding protein	0.347	1.33e-15
HSPA9	5q31.1	heat shock protein family A (Hsp70) member 9	0.347	1.33e-15
RGS6	14q24.3	regulator of G-protein signaling 6	0.347	1.33e-15
TBX2	17q23.2	T-box 2	0.347	1.55e-15
WEE1	11p15.4	WEE1 G2 checkpoint kinase	0.347	1.33e-15
CLDN7	17p13.1	claudin 7	0.346	1.78e-15
DUSP3	17q21	dual specificity phosphatase 3	0.346	1.78e-15
IL13RA1	Xq24	interleukin 13 receptor subunit alpha 1	0.346	1.78e-15
RAB31	18p11.22	RAB31, member RAS oncogene family	0.346	1.78e-15
RNH1	11p15.5	ribonuclease/angiogenin inhibitor 1	0.346	1.78e-15
SBNO2	19p13.3	strawberry notch homolog 2	0.346	1.55e-15
SEPN1	1p36.13	selenoprotein N, 1	0.346	1.78e-15
SOAT1	1q25	sterol O-acyltransferase 1	0.346	1.78e-15
TGFBI	5q31	transforming growth factor beta induced	0.346	1.78e-15
TRIM21	11p15.5-p15.3	tripartite motif containing 21	0.346	1.78e-15
BIRC3	11q22	baculoviral IAP repeat containing 3	0.345	2.22e-15
CYR61	1p22.3	cysteine rich angiogenic inducer 61	0.345	2e-15
LANCL3	Xp21.1	LanC like 3	0.345	2.22e-15
MYBPH	1q32.1	myosin binding protein H	0.345	2.22e-15
NEU1	6p21	neuraminidase 1	0.345	2.22e-15
RHBDF1	16p13.3	rhomboid 5 homolog 1	0.345	2.22e-15
SLC20A1	2q13	solute carrier family 20 member 1	0.345	2.22e-15
TMEM147	19q13.12	transmembrane protein 147	0.345	2.22e-15
KDELR2	7p	KDEL endoplasmic reticulum protein retention receptor 2	0.344	2.44e-15
OAF	11q23.3	out at first homolog	0.344	2.66e-15
CPVL	7p15.1	carboxypeptidase, vitellogenic like	0.343	3.11e-15
PLEKHF1	19q12	pleckstrin homology and FYVE domain containing 1	0.343	3.33e-15
SSH3	11q13	slingshot protein phosphatase 3	0.343	3.11e-15
TAPBP	6p21.3	TAP binding protein (tapasin)	0.343	3.11e-15
FHL3	1p34.3	four and a half LIM domains 3	0.342	4.22e-15
GPI	19q13.1	glucose-6-phosphate isomerase	0.342	3.55e-15
HBEGF	5q23	heparin binding EGF like growth factor	0.342	4e-15
RBM33	7q36.3	RNA binding motif protein 33	0.342	3.77e-15
CD164	6q21	CD164 molecule	0.341	4.88e-15
DIRAS3	1p31	DIRAS family GTPase 3	0.341	5.11e-15
FAS	10q24.1	Fas cell surface death receptor	0.341	5.11e-15
GNA12	7p22.3	G protein subunit alpha 12	0.341	4.88e-15
GTPBP2	6p21	GTP binding protein 2	0.341	4.88e-15
ITGB5	3q21.2	integrin subunit beta 5	0.341	4.44e-15
ROR1	1p31.3	receptor tyrosine kinase like orphan receptor 1	0.341	4.66e-15
TGFB1	19q13.1	transforming growth factor beta 1	0.341	4.88e-15
APH1B	15q22.2	aph-1 homolog B, gamma-secretase subunit	0.34	6.22e-15
CASP3	4q34	caspase 3	0.34	5.77e-15
PRKAA1	5p13.1	protein kinase AMP-activated catalytic subunit alpha 1	0.34	5.77e-15
SEC61G	7p11.2	Sec61 translocon gamma subunit	0.34	5.33e-15
SQRDL	15q21.1	sulfide quinone reductase-like (yeast)	0.34	5.77e-15
STAT5A	17q11.2	signal transducer and activator of transcription 5A	0.34	5.33e-15
THBS1	15q15	thrombospondin 1	0.34	5.77e-15
AHNAK2	14q32.33	AHNAK nucleoprotein 2	0.339	6.66e-15
C8orf4	8p11.2	chromosome 8 open reading frame 4	0.339	7.55e-15
CANT1	17q25.3	calcium activated nucleotidase 1	0.339	7.11e-15
CANX	5q35	calnexin	0.339	6.66e-15
DPP9	19p13.3	dipeptidyl peptidase 9	0.339	6.66e-15
EEF2K	16p12	eukaryotic elongation factor 2 kinase	0.339	6.44e-15
EGR1	5q23-q31	early growth response 1	0.339	7.55e-15
IFNGR2	21q22.1	interferon gamma receptor 2 (interferon gamma transducer 1)	0.339	7.55e-15
IRAK1	Xq28	interleukin 1 receptor associated kinase 1	0.339	7.11e-15
PDGFC	4q32	platelet derived growth factor C	0.339	6.66e-15
PQLC3	2p25.1	PQ loop repeat containing 3	0.339	6.44e-15
TSLP	5q22.1	thymic stromal lymphopoietin	0.339	7.11e-15
XYLT2	17q21.33	xylosyltransferase 2	0.339	6.88e-15
COL1A2	7q21.3	collagen type I alpha 2 chain	0.338	7.99e-15
CXCR4	2q21	C-X-C motif chemokine receptor 4	0.338	8.88e-15
GJA3	13q12.11	gap junction protein alpha 3	0.338	8.44e-15
IGFBP6	12q13	insulin like growth factor binding protein 6	0.338	8.22e-15
MDK	11p11.2	midkine (neurite growth-promoting factor 2)	0.338	8.44e-15
MR1	1q25.3	major histocompatibility complex, class I-related	0.338	7.99e-15
SUMF1	3p26.1	sulfatase modifying factor 1	0.338	7.55e-15
ALDOA	16p11.2	aldolase, fructose-bisphosphate A	0.337	9.55e-15
ATP1A3	19q13.2	ATPase Na+/K+ transporting subunit alpha 3	0.337	1.02e-14
GPC1	2q35-q37	glypican 1	0.337	9.77e-15
TM6SF2	19p13.11	transmembrane 6 superfamily member 2	0.337	1.02e-14
EPS8L2	11p15.5	EPS8 like 2	0.336	1.29e-14
EVC	4p16.2	EvC ciliary complex subunit 1	0.336	1.24e-14
GPR157	1p36.22	G protein-coupled receptor 157	0.336	1.2e-14
MYD88	3p22	myeloid differentiation primary response 88	0.336	1.2e-14
RHPN2	19q13.12	rhophilin Rho GTPase binding protein 2	0.336	1.24e-14
ZAR1	4p11	zygote arrest 1	0.336	1.33e-14
GCKR	2p23	glucokinase regulator	0.335	1.4e-14
GRN	17q21.32	granulin	0.335	1.47e-14
PDLIM7	5q35.3	PDZ and LIM domain 7	0.335	1.55e-14
TRIM38	6p21.3	tripartite motif containing 38	0.335	1.58e-14
UAP1L1	9q34.3	UDP-N-acetylglucosamine pyrophosphorylase 1 like 1	0.335	1.6e-14
WDFY2	13q14.12	WD repeat and FYVE domain containing 2	0.335	1.42e-14
CD109	6q14.1	CD109 molecule	0.334	1.69e-14
CMTM3	16q22.1-q22.3	CKLF like MARVEL transmembrane domain containing 3	0.334	1.95e-14
HS2ST1	1p22.3	heparan sulfate 2-O-sulfotransferase 1	0.334	1.98e-14
IL17RC	3p25.3	interleukin 17 receptor C	0.334	1.93e-14
NMI	2q23	N-myc and STAT interactor	0.334	1.89e-14
USP53	4q26	ubiquitin specific peptidase 53	0.334	1.69e-14
ACSS2	20q11.22	acyl-CoA synthetase short-chain family member 2	0.333	2.4e-14
CD274	9p24.1	CD274 molecule	0.333	2.22e-14
CIB1	15q25.3-q26	calcium and integrin binding 1	0.333	2.15e-14
GSC	14q32.13	goosecoid homeobox	0.333	2.02e-14
HUS1	7p12.3	HUS1 checkpoint clamp component	0.333	2.31e-14
CD58	1p13	CD58 molecule	0.332	2.82e-14
GMPPA	2q36.1	GDP-mannose pyrophosphorylase A	0.332	2.82e-14
HEBP2	6q24	heme binding protein 2	0.332	2.66e-14
MMP11	22q11.23	matrix metallopeptidase 11	0.332	2.71e-14
PERP	6q24	PERP, TP53 apoptosis effector	0.332	2.84e-14
RIN3	14q32.13	Ras and Rab interactor 3	0.332	2.42e-14
TNFRSF19	13q12.11-q12.3	TNF receptor superfamily member 19	0.332	2.62e-14
UBC	12q24.3	ubiquitin C	0.332	2.89e-14
PFKFB4	3p22-p21	6-phosphofructo-2-kinase/fructose-2,6-biphosphatase 4	0.331	3.38e-14
PTPN7	1q32.1	protein tyrosine phosphatase, non-receptor type 7	0.331	3.06e-14
RDH5	12q13.2	retinol dehydrogenase 5	0.331	3.04e-14
ABHD14B	3p21.2	abhydrolase domain containing 14B	0.33	4.09e-14
AGTRAP	1p36.22	angiotensin II receptor associated protein	0.33	4e-14
MRPL17	11p15.5-p15.4	mitochondrial ribosomal protein L17	0.33	3.51e-14
PDIA3	15q15	protein disulfide isomerase family A member 3	0.33	3.64e-14
B3GNT5	3q28	UDP-GlcNAc:betaGal beta-1,3-N-acetylglucosaminyltransferase 5	0.329	4.51e-14
ETV7	6p21	ETS variant 7	0.329	4.49e-14
IDS	Xq27.3-q28	iduronate 2-sulfatase	0.329	4.62e-14
MXRA8	1p36.33	matrix remodeling associated 8	0.329	4.22e-14
ARF6	14q21.3	ADP ribosylation factor 6	0.328	5.33e-14
LUM	12q21.33	lumican	0.328	5.28e-14
RPS6KA3	Xp22.2-p22.1	ribosomal protein S6 kinase A3	0.328	5.62e-14
SOCS1	16p13.13	suppressor of cytokine signaling 1	0.328	5.93e-14
TRIM5	11p15	tripartite motif containing 5	0.328	5.86e-14
UBE3C	7q36.3	ubiquitin protein ligase E3C	0.328	5.91e-14
CCL26	7q11.2	C-C motif chemokine ligand 26	0.327	7.11e-14
GSS	20q11.2	glutathione synthetase	0.327	6.88e-14
JUNB	19p13.13	JunB proto-oncogene, AP-1 transcription factor subunit	0.327	6.75e-14
MCC	5q21-q22	mutated in colorectal cancers	0.327	6.99e-14
RAB3GAP2	1q41	RAB3 GTPase activating non-catalytic protein subunit 2	0.327	6.59e-14
SERPINB6	6p25.2	serpin family B member 6	0.327	6.39e-14
SLC24A1	15q22.31	solute carrier family 24 member 1	0.327	6.99e-14
TMCO3	13q34	transmembrane and coiled-coil domains 3	0.327	7.04e-14
ATP1A4	1q23.2	ATPase Na+/K+ transporting subunit alpha 4	0.326	8.79e-14
COL1A1	17q21.33	collagen type I alpha 1	0.326	7.44e-14
DDIT3	12q13.1-q13.2	DNA damage inducible transcript 3	0.326	8.84e-14
EYA2	20q13.1	EYA transcriptional coactivator and phosphatase 2	0.326	7.77e-14
HSPB6	19q13.13	heat shock protein family B (small) member 6	0.326	8.35e-14
PCK2	14q12	phosphoenolpyruvate carboxykinase 2, mitochondrial	0.326	7.57e-14
TIMP2	17q25	TIMP metallopeptidase inhibitor 2	0.326	7.37e-14
TSPO	22q13.3	translocator protein	0.326	8.15e-14
MED15	22q11.2	mediator complex subunit 15	0.325	1.06e-13
P4HA3	11q13.4	prolyl 4-hydroxylase subunit alpha 3	0.325	9.1e-14
PMM2	16p13	phosphomannomutase 2	0.325	9.7e-14
RBM38	20q13.31	RNA binding motif protein 38	0.325	9.66e-14
TAP1	6p21.3	transporter 1, ATP binding cassette subfamily B member	0.325	9.15e-14
TRPM8	2q37	transient receptor potential cation channel subfamily M member 8	0.325	1.06e-13
VPS36	13q14.13	vacuolar protein sorting 36 homolog	0.325	1.01e-13
FRMD8	11q13.1	FERM domain containing 8	0.324	1.2e-13
IPO4	14q11.2	importin 4	0.324	1.16e-13
MESDC2	15q13	mesoderm development candidate 2	0.324	1.11e-13
BAX	19q13.3-q13.4	BCL2 associated X, apoptosis regulator	0.323	1.51e-13
LHFPL2	5q13	lipoma HMGIC fusion partner-like 2	0.323	1.29e-13
LTBP2	14q24.3	latent transforming growth factor beta binding protein 2	0.323	1.39e-13
TMED10	14q24.3	transmembrane p24 trafficking protein 10	0.323	1.39e-13
ZDHHC5	11q13.1	zinc finger DHHC-type containing 5	0.323	1.45e-13
AP1S3	2q36.3	adaptor related protein complex 1 sigma 3 subunit	0.322	1.63e-13
CUL7	6p21.1	cullin 7	0.322	1.59e-13
DYNLT3	Xp21	dynein light chain Tctex-type 3	0.322	1.59e-13
EPOR	19p13.2	erythropoietin receptor	0.322	1.56e-13
FN1	2q34	fibronectin 1	0.322	1.77e-13
MAN2B1	19p13.2	mannosidase alpha class 2B member 1	0.322	1.59e-13
PLAT	8p11.21	plasminogen activator, tissue type	0.322	1.79e-13
ELMOD2	4q31.1	ELMO domain containing 2	0.321	2.07e-13
GJB2	13q11-q12	gap junction protein beta 2	0.321	2.15e-13
ITGB1	10p11.2	integrin subunit beta 1	0.321	2.08e-13
MUC1	1q22	mucin 1, cell surface associated	0.321	1.87e-13
PPY	17q21.31	pancreatic polypeptide	0.321	1.92e-13
SPPL2A	15q21.2	signal peptide peptidase like 2A	0.321	2.01e-13
TWISTNB	7p21.1	TWIST neighbor	0.321	2.15e-13
WARS	14q32.2	tryptophanyl-tRNA synthetase	0.321	2.02e-13
ADAM10	15q2	ADAM metallopeptidase domain 10	0.32	2.42e-13
APOBEC3G	22q13.1-q13.2	apolipoprotein B mRNA editing enzyme catalytic subunit 3G	0.32	2.39e-13
BLM	15q26.1	Bloom syndrome RecQ like helicase	0.32	2.39e-13
ERP29	12q24.13	endoplasmic reticulum protein 29	0.32	2.38e-13
FOLR3	11q13.4	folate receptor 3	0.32	2.49e-13
NCSTN	1q22-q23	nicastrin	0.32	2.4e-13
OSBPL10	3p23	oxysterol binding protein like 10	0.32	2.48e-13
PCOLCE	7q22	procollagen C-endopeptidase enhancer	0.32	2.42e-13
SERPING1	11q12.1	serpin family G member 1	0.32	2.26e-13
TMTC3	12q21.32	transmembrane and tetratricopeptide repeat containing 3	0.32	2.58e-13
AP3B1	5q14.1	adaptor related protein complex 3 beta 1 subunit	0.319	3.16e-13
KCTD14	11q13.4	potassium channel tetramerization domain containing 14	0.319	3e-13
NADSYN1	11q13.4	NAD synthetase 1	0.319	3.1e-13
PTPN1	20q13.1-q13.2	protein tyrosine phosphatase, non-receptor type 1	0.319	2.86e-13
IDUA	4p16.3	iduronidase, alpha-L-	0.318	3.5e-13
LAMP3	3q26.3-q27	lysosomal associated membrane protein 3	0.318	3.42e-13
TXNDC5	6p24.3	thioredoxin domain containing 5	0.318	3.48e-13
DERL2	17p13.2	derlin 2	0.317	3.78e-13
DOK1	2p13	docking protein 1	0.317	3.93e-13
EIF4E2	2q37.1	eukaryotic translation initiation factor 4E family member 2	0.317	3.96e-13
GAB3	Xq28	GRB2 associated binding protein 3	0.317	4.05e-13
HMGA2	12q15	high mobility group AT-hook 2	0.317	3.87e-13
HOMER2	15q24.3	homer scaffolding protein 2	0.317	4.05e-13
MT1E	16q13	metallothionein 1E	0.317	4.05e-13
OCIAD2	4p12	OCIA domain containing 2	0.317	4.01e-13
PODNL1	19p13.12	podocan like 1	0.317	4.44e-13
PSME4	2p16.1	proteasome activator subunit 4	0.317	4.19e-13
SLC39A13	11p11.2	solute carrier family 39 member 13	0.317	4.48e-13
ARPC2	2q36.1	actin related protein 2/3 complex subunit 2	0.316	5.3e-13
C10orf10	10q11.21	chromosome 10 open reading frame 10	0.316	4.97e-13
COMT	22q11.21	catechol-O-methyltransferase	0.316	4.54e-13
MICB	6p21.3	MHC class I polypeptide-related sequence B	0.316	4.77e-13
RGL3	19p13.2	ral guanine nucleotide dissociation stimulator like 3	0.316	4.71e-13
TBL2	7q11.23	transducin (beta)-like 2	0.316	4.93e-13
ALK	2p23	anaplastic lymphoma receptor tyrosine kinase	0.315	6.2e-13
C1QTNF6	22q13.1	C1q and tumor necrosis factor related protein 6	0.315	6.35e-13
GPR132	14q32.3	G protein-coupled receptor 132	0.315	5.66e-13
NEXN	1p31.1	nexilin F-actin binding protein	0.315	5.62e-13
PSEN2	1q42.13	presenilin 2	0.315	5.69e-13
RENBP	Xq28	renin binding protein	0.315	5.49e-13
SEC11A	15q25.2	SEC11 homolog A, signal peptidase complex subunit	0.315	5.46e-13
ATP6V0D2	8q21.3	ATPase H+ transporting V0 subunit d2	0.314	7.23e-13
BST2	19p13.2	bone marrow stromal cell antigen 2	0.314	6.64e-13
CLEC2B	12p13-p12	C-type lectin domain family 2 member B	0.314	7.25e-13
RNF135	17q11.2	ring finger protein 135	0.314	6.48e-13
SLC39A1	1q21	solute carrier family 39 member 1	0.314	7.5e-13
ABCA1	9q31	ATP binding cassette subfamily A member 1	0.313	7.94e-13
ACTN3	11q13.2	actinin alpha 3 (gene/pseudogene)	0.313	7.67e-13
BSG	19p13.3	basigin (Ok blood group)	0.313	7.81e-13
CLIC4	1p	chloride intracellular channel 4	0.313	8.94e-13
DES	2q35	desmin	0.313	8.16e-13
FLOT1	6p21.3	flotillin 1	0.313	8.66e-13
CTGF	6q23.2	connective tissue growth factor	0.312	1.07e-12
FAM122B	Xq26.3	family with sequence similarity 122B	0.312	9.83e-13
FKBP5	6p21.31	FK506 binding protein 5	0.312	1.08e-12
HIF1A	14q23.2	hypoxia inducible factor 1 alpha subunit	0.312	1.01e-12
NFIC	19p13.3	nuclear factor I C	0.312	9.5e-13
SAMD9L	7q21.2	sterile alpha motif domain containing 9 like	0.312	9.16e-13
SCAMP4	19p13.3	secretory carrier membrane protein 4	0.312	1.04e-12
ZCCHC6	9q21	zinc finger CCHC-type containing 6	0.312	9.64e-13
ACOT9	Xp22.11	acyl-CoA thioesterase 9	0.311	1.17e-12
AFF1	4q21.3	AF4/FMR2 family member 1	0.311	1.13e-12
FAM46B	1p35.3	family with sequence similarity 46 member B	0.311	1.22e-12
HGD	3q	homogentisate 1,2-dioxygenase	0.311	1.27e-12
KCNF1	2p25	potassium voltage-gated channel modifier subfamily F member 1	0.311	1.24e-12
MOV10	1p13.2	Mov10 RISC complex RNA helicase	0.311	1.18e-12
NPC2	14q24.3	NPC intracellular cholesterol transporter 2	0.311	1.27e-12
POLD4	11q13	DNA polymerase delta 4, accessory subunit	0.311	1.1e-12
RAB17	2q37.3	RAB17, member RAS oncogene family	0.311	1.23e-12
STRA6	15q24.1	stimulated by retinoic acid 6	0.311	1.24e-12
ACSL3	2q34-q35	acyl-CoA synthetase long-chain family member 3	0.31	1.51e-12
CD70	19p13	CD70 molecule	0.31	1.44e-12
COL13A1	10q22	collagen type XIII alpha 1 chain	0.31	1.43e-12
NR2E1	6q21	nuclear receptor subfamily 2 group E member 1	0.31	1.37e-12
PRDM1	6q21	PR domain 1	0.31	1.5e-12
TMEM120A	7q11.23	transmembrane protein 120A	0.31	1.53e-12
ABCD1	Xq28	ATP binding cassette subfamily D member 1	0.309	1.55e-12
ACOT11	1p32.3	acyl-CoA thioesterase 11	0.309	1.58e-12
ATP8B1	18q21	ATPase phospholipid transporting 8B1	0.309	1.57e-12
CD2AP	6p12	CD2 associated protein	0.309	1.83e-12
CXCL3	4q21	C-X-C motif chemokine ligand 3	0.309	1.54e-12
ELOVL2	6p24.1	ELOVL fatty acid elongase 2	0.309	1.82e-12
FZD1	7q21	frizzled class receptor 1	0.309	1.75e-12
GIT2	12q24.1	GIT ArfGAP 2	0.309	1.63e-12
WNK4	17q21.2	WNK lysine deficient protein kinase 4	0.309	1.66e-12
ADAM8	10q26.3	ADAM metallopeptidase domain 8	0.308	2.02e-12
C1S	12p13	complement component 1, s subcomponent	0.308	2.01e-12
COL4A1	13q34	collagen type IV alpha 1 chain	0.308	2.12e-12
EREG	4q21.21	epiregulin	0.308	1.98e-12
HAS3	16q22.1	hyaluronan synthase 3	0.308	2.09e-12
IL4R	16p12.1-p11.2	interleukin 4 receptor	0.308	2.16e-12
MFSD5	12q13.13	major facilitator superfamily domain containing 5	0.308	1.86e-12
MGST2	4q28.3	microsomal glutathione S-transferase 2	0.308	1.84e-12
RORA	15q21-q22	RAR related orphan receptor A	0.308	2.05e-12
SURF4	9q33-q34	surfeit 4	0.308	1.98e-12
TUBB6	18p11.21	tubulin beta 6 class V	0.308	1.94e-12
VDAC1	5q31	voltage dependent anion channel 1	0.308	1.94e-12
CNTNAP3	9q12	contactin associated protein-like 3	0.307	2.49e-12
CPZ	4p16.1	carboxypeptidase Z	0.307	2.33e-12
DDIT4	10q22.1	DNA damage inducible transcript 4	0.307	2.43e-12
DNAH9	17p12	dynein axonemal heavy chain 9	0.307	2.45e-12
HOXB3	17q21.32	homeobox B3	0.307	2.26e-12
LAMA2	6q22-q23	laminin subunit alpha 2	0.307	2.48e-12
LSP1	11p15.5	lymphocyte-specific protein 1	0.307	2.37e-12
LY96	8q13.3	lymphocyte antigen 96	0.307	2.56e-12
MFGE8	15q25	milk fat globule-EGF factor 8 protein	0.307	2.5e-12
MSTO1	1q22	misato 1, mitochondrial distribution and morphology regulator	0.307	2.29e-12
OSBPL6	2q32.1	oxysterol binding protein like 6	0.307	2.34e-12
PIGT	20q13.12	phosphatidylinositol glycan anchor biosynthesis class T	0.307	2.41e-12
SECTM1	17q25	secreted and transmembrane 1	0.307	2.26e-12
STC1	8p21.2	stanniocalcin 1	0.307	2.48e-12
ARL1	12q23.2	ADP ribosylation factor like GTPase 1	0.306	2.7e-12
C5AR1	19q13.32	complement component 5a receptor 1	0.306	2.97e-12
CAV1	7q31	caveolin 1	0.306	2.87e-12
FHOD1	16q22	formin homology 2 domain containing 1	0.306	2.65e-12
HES1	3q28-q29	hes family bHLH transcription factor 1	0.306	2.75e-12
SDF2L1	22q11.21	stromal cell derived factor 2 like 1	0.306	2.76e-12
SEC14L2	22q12.2	SEC14 like lipid binding 2	0.306	2.95e-12
SLC39A8	4q24	solute carrier family 39 member 8	0.306	2.92e-12
EDN2	1p34	endothelin 2	0.305	3.16e-12
INVS	9q31	inversin	0.305	3.53e-12
PNPLA2	11p15.5	patatin like phospholipase domain containing 2	0.305	3.55e-12
TRIM25	17q23.1	tripartite motif containing 25	0.305	3.61e-12
TRIOBP	22q13.1	TRIO and F-actin binding protein	0.305	3.1e-12
VASP	19q13.32	vasodilator-stimulated phosphoprotein	0.305	3.26e-12
ACP2	11p11.2	acid phosphatase 2, lysosomal	0.304	4.28e-12
ACTG1	17q25.3	actin gamma 1	0.304	3.95e-12
EMILIN2	18p11.3	elastin microfibril interfacer 2	0.304	3.89e-12
GAS8	16q24.3	growth arrest specific 8	0.304	4.14e-12
MAN1C1	1p35	mannosidase alpha class 1C member 1	0.304	4.11e-12
NFYA	6p21.3	nuclear transcription factor Y subunit alpha	0.304	3.7e-12
OXA1L	14q11.2	OXA1L, mitochondrial inner membrane protein	0.304	4.05e-12
PRKD2	19q13.2	protein kinase D2	0.304	3.94e-12
SAMD4A	14q22.2	sterile alpha motif domain containing 4A	0.304	3.97e-12
SDSL	12q24.13	serine dehydratase like	0.304	3.87e-12
SFRP4	7p14.1	secreted frizzled related protein 4	0.304	4.1e-12
UBTD1	10q24.2	ubiquitin domain containing 1	0.304	3.98e-12
CASP1	11q23	caspase 1	0.303	4.48e-12
CKAP4	12q23.3	cytoskeleton associated protein 4	0.303	4.73e-12
CSTB	21q22.3	cystatin B	0.303	4.77e-12
CTBS	1p22	chitobiase	0.303	4.98e-12
GBP2	1p22.2	guanylate binding protein 2	0.303	4.94e-12
NFKBIZ	3p12-q12	NFKB inhibitor zeta	0.303	4.73e-12
SHOX2	3q25.32	short stature homeobox 2	0.303	5.06e-12
STAT2	12q13.2	signal transducer and activator of transcription 2	0.303	4.44e-12
TPM2	9p13	tropomyosin 2 (beta)	0.303	4.85e-12
TRIP11	14q32.12	thyroid hormone receptor interactor 11	0.303	5.05e-12
ZBTB7B	1q21.2	zinc finger and BTB domain containing 7B	0.303	4.87e-12
ADORA1	1q32.1	adenosine A1 receptor	0.302	5.58e-12
AREG	4q13.3	amphiregulin	0.302	5.76e-12
C15orf52	15q15.1	chromosome 15 open reading frame 52	0.302	5.32e-12
LCTL	15q21.3	lactase like	0.302	5.49e-12
PARP4	13q11	poly(ADP-ribose) polymerase family member 4	0.302	5.5e-12
PCDH1	5q31.3	protocadherin 1	0.302	5.93e-12
PDLIM1	10q23.1	PDZ and LIM domain 1	0.302	5.14e-12
SEC24D	4q26	SEC24 homolog D, COPII coat complex component	0.302	5.98e-12
ANPEP	15q25-q26	alanyl aminopeptidase, membrane	0.301	6.4e-12
DNAJC10	2q32.1	DnaJ heat shock protein family (Hsp40) member C10	0.301	6.96e-12
FMOD	1q32	fibromodulin	0.301	6.66e-12
GALNT10	5q34	polypeptide N-acetylgalactosaminyltransferase 10	0.301	6.42e-12
GGCX	2p12	gamma-glutamyl carboxylase	0.301	6.24e-12
HK1	10q22	hexokinase 1	0.301	6.51e-12
NT5E	6q14-q21	5'-nucleotidase ecto	0.301	6.63e-12
NUPR1	16p11.2	nuclear protein 1, transcriptional regulator	0.301	7e-12
PEPD	19q13.11	peptidase D	0.301	6.73e-12
PSME2	14q11.2	proteasome activator subunit 2	0.301	6.72e-12
ZDHHC24	11q13.2	zinc finger DHHC-type containing 24	0.301	6.52e-12
C6orf15	6p21	chromosome 6 open reading frame 15	0.3	8.22e-12
EPHB4	7q22	EPH receptor B4	0.3	8.34e-12
NOD1	7p14.3	nucleotide binding oligomerization domain containing 1	0.3	7.86e-12
PDGFRB	5q33.1	platelet derived growth factor receptor beta	0.3	7.15e-12
CISH	3p21.3	cytokine inducible SH2 containing protein	0.299	8.58e-12
CTSD	11p15.5	cathepsin D	0.299	9.44e-12
CXorf38	Xp11	chromosome X open reading frame 38	0.299	8.53e-12
EDA2R	Xq11.1	ectodysplasin A2 receptor	0.299	8.46e-12
HOMER3	19p13.1	homer scaffolding protein 3	0.299	9.8e-12
ORAI2	7q22.1	ORAI calcium release-activated calcium modulator 2	0.299	8.92e-12
PXN	12q24	paxillin	0.299	9.76e-12
RAP1B	12q14	RAP1B, member of RAS oncogene family	0.299	9.42e-12
TMED4	7p13	transmembrane p24 trafficking protein 4	0.299	8.5e-12
TNFRSF1B	1p36.22	TNF receptor superfamily member 1B	0.299	9.87e-12
BCAP31	Xq28	B-cell receptor-associated protein 31	0.298	1.07e-11
COL3A1	2q32.2	collagen type III alpha 1 chain	0.298	1.04e-11
CSNK1A1	5q32	casein kinase 1 alpha 1	0.298	1.05e-11
LTBP3	11q12	latent transforming growth factor beta binding protein 3	0.298	1.08e-11
PACSIN3	11p11.2	protein kinase C and casein kinase substrate in neurons 3	0.298	1.11e-11
VAPB	20q13	VAMP associated protein B and C	0.298	1.01e-11
B4GALT5	20q13.1-q13.2	beta-1,4-galactosyltransferase 5	0.297	1.21e-11
CCDC8	19q13.33	coiled-coil domain containing 8	0.297	1.19e-11
DBX2	12q12	developing brain homeobox 2	0.297	1.28e-11
FEM1B	15q22	fem-1 homolog B	0.297	1.24e-11
IGFBP1	7p12.3	insulin like growth factor binding protein 1	0.297	1.18e-11
NR1D1	17q11.2	nuclear receptor subfamily 1 group D member 1	0.297	1.3e-11
SEPT11	4q21.1	septin 11	0.297	1.31e-11
ST3GAL4	11q23-q24	ST3 beta-galactoside alpha-2,3-sialyltransferase 4	0.297	1.23e-11
ZC3HAV1	7q34	zinc finger CCCH-type containing, antiviral 1	0.297	1.28e-11
COL4A2	13q34	collagen type IV alpha 2	0.296	1.59e-11
IFNAR1	21q22.1	interferon alpha and beta receptor subunit 1	0.296	1.44e-11
LTBP1	2p22-p21	latent transforming growth factor beta binding protein 1	0.296	1.43e-11
PDK3	Xp22.12	pyruvate dehydrogenase kinase 3	0.296	1.56e-11
PHOSPHO1	17q21.32	phosphoethanolamine/phosphocholine phosphatase	0.296	1.55e-11
RHBDF2	17q25.3	rhomboid 5 homolog 2	0.296	1.45e-11
TRAM1	8q13.1	translocation associated membrane protein 1	0.296	1.48e-11
TREM1	6p21.1	triggering receptor expressed on myeloid cells 1	0.296	1.43e-11
ASL	7q11.21	argininosuccinate lyase	0.295	1.79e-11
COL6A3	2q37	collagen type VI alpha 3 chain	0.295	1.85e-11
CRISPLD2	16q24.1	cysteine rich secretory protein LCCL domain containing 2	0.295	1.86e-11
DNMBP	10q24.31	dynamin binding protein	0.295	1.67e-11
DYRK3	1q32	dual specificity tyrosine phosphorylation regulated kinase 3	0.295	1.82e-11
ARHGAP29	1p22.1	Rho GTPase activating protein 29	0.294	2.15e-11
ATF6	1q23.3	activating transcription factor 6	0.294	2.26e-11
ATP6AP1	Xq28	ATPase H+ transporting accessory protein 1	0.294	1.94e-11
CNN1	19p13.2	calponin 1	0.294	2.19e-11
HERPUD1	16q13	homocysteine inducible ER protein with ubiquitin like domain 1	0.294	1.99e-11
KLHL29	2p23.3	kelch like family member 29	0.294	2.21e-11
LEF1	4q25	lymphoid enhancer binding factor 1	0.294	2.2e-11
OPLAH	8q24.3	5-oxoprolinase (ATP-hydrolysing)	0.294	2.14e-11
PDGFD	11q22.3	platelet derived growth factor D	0.294	2.09e-11
SERPINA3	14q32.1	serpin family A member 3	0.294	2.26e-11
STT3A	11q23.3	STT3A, catalytic subunit of the oligosaccharyltransferase complex	0.294	2.14e-11
TMEM161A	19p13.11	transmembrane protein 161A	0.294	1.93e-11
TRAM2	6p21.1-p12	translocation associated membrane protein 2	0.294	1.97e-11
BARHL1	9q34.13	BarH like homeobox 1	0.293	2.55e-11
C1orf54	1q21.2	chromosome 1 open reading frame 54	0.293	2.59e-11
CAPRIN2	12p11	caprin family member 2	0.293	2.33e-11
CCL2	17q11.2-q21.1	C-C motif chemokine ligand 2	0.293	2.64e-11
HAP1	17q21.2-q21.3	huntingtin associated protein 1	0.293	2.28e-11
PPIB	15q21-q22	peptidylprolyl isomerase B	0.293	2.48e-11
PTPRE	10q26	protein tyrosine phosphatase, receptor type E	0.293	2.33e-11
STAC	3p22.3	SH3 and cysteine rich domain	0.293	2.66e-11
VPS37A	8p22	VPS37A, ESCRT-I subunit	0.293	2.52e-11
XKR8	1p35.3	XK related 8	0.293	2.52e-11
ZFAND3	6p21.2	zinc finger AN1-type containing 3	0.293	2.62e-11
ARSG	17q24.2	arylsulfatase G	0.292	2.88e-11
CAPG	2p11.2	capping actin protein, gelsolin like	0.292	3.07e-11
HIC1	17p13.3	hypermethylated in cancer 1	0.292	3.01e-11
PTP4A2	1p35	protein tyrosine phosphatase type IVA, member 2	0.292	3.1e-11
RETSAT	2p11.2	retinol saturase	0.292	2.9e-11
SP140	2q37.1	SP140 nuclear body protein	0.292	2.7e-11
ZDHHC18	1p36.11	zinc finger DHHC-type containing 18	0.292	3.04e-11
BATF2	11q13.1	basic leucine zipper ATF-like transcription factor 2	0.291	3.29e-11
CD82	11p11.2	CD82 molecule	0.291	3.46e-11
FSTL3	19p13	follistatin like 3	0.291	3.41e-11
LAMP2	Xq24	lysosomal associated membrane protein 2	0.291	3.66e-11
LITAF	16p13.13	lipopolysaccharide induced TNF factor	0.291	3.25e-11
LPL	8p22	lipoprotein lipase	0.291	3.51e-11
SEPT9	17q25.3	septin 9	0.291	3.21e-11
TNFSF4	1q25	tumor necrosis factor superfamily member 4	0.291	3.4e-11
TRIAP1	12q24.31	TP53 regulated inhibitor of apoptosis 1	0.291	3.46e-11
TRIO	5p14-p15.1	trio Rho guanine nucleotide exchange factor	0.291	3.25e-11
VPREB3	22q11.23	pre-B lymphocyte 3	0.291	3.26e-11
ZNF548	19q13.43	zinc finger protein 548	0.291	3.34e-11
CITED1	Xq13.1	Cbp/p300 interacting transactivator with Glu/Asp rich carboxy-terminal domain 1	0.29	3.83e-11
CLPTM1L	5p15.33	CLPTM1 like	0.29	4.03e-11
ERBB2	17q11.2-q12	erb-b2 receptor tyrosine kinase 2	0.29	3.8e-11
ESRRA	11q12	estrogen related receptor alpha	0.29	3.74e-11
HDLBP	2q37.3	high density lipoprotein binding protein	0.29	4.1e-11
PIGB	15q21.3	phosphatidylinositol glycan anchor biosynthesis class B	0.29	3.78e-11
SAA1	11p15.1	serum amyloid A1	0.29	3.75e-11
SERTAD2	2p15	SERTA domain containing 2	0.29	3.88e-11
ZGPAT	20q13.3	zinc finger CCCH-type and G-patch domain containing	0.29	4.19e-11
CSTA	3q21	cystatin A	0.289	5.03e-11
EGLN1	1q42.1	egl-9 family hypoxia inducible factor 1	0.289	4.59e-11
FAM109B	22q13.2	family with sequence similarity 109 member B	0.289	4.38e-11
FKBP1A	20p13	FK506 binding protein 1A	0.289	4.51e-11
IGF2BP2	3q27.2	insulin like growth factor 2 mRNA binding protein 2	0.289	4.43e-11
IMPA2	18p11.2	inositol monophosphatase 2	0.289	4.86e-11
ITGA1	5q11.1	integrin subunit alpha 1	0.289	5.07e-11
ITGA2	5q11.2	integrin subunit alpha 2	0.289	4.91e-11
MFSD1	3q25.32	major facilitator superfamily domain containing 1	0.289	4.64e-11
OVCH1	12p11.23	ovochymase 1	0.289	4.63e-11
PI3	20q13.12	peptidase inhibitor 3	0.289	4.58e-11
SERPINB1	6p25.2	serpin family B member 1	0.289	4.49e-11
SYPL1	7q22.2	synaptophysin like 1	0.289	4.54e-11
TNFRSF10A	8p21	TNF receptor superfamily member 10a	0.289	4.4e-11
AK2	1p35.1	adenylate kinase 2	0.288	5.12e-11
CNN2	19p13.3	calponin 2	0.288	5.86e-11
COL27A1	9q33.1	collagen type XXVII alpha 1	0.288	5.11e-11
NR2F6	19p13.11	nuclear receptor subfamily 2 group F member 6	0.288	5.3e-11
P4HA1	10q22.1	prolyl 4-hydroxylase subunit alpha 1	0.288	5.51e-11
CASP5	11q22.2-q22.3	caspase 5	0.287	6.3e-11
CD59	11p13	CD59 molecule	0.287	6.79e-11
DAG1	3p21	dystroglycan 1	0.287	6.57e-11
IFI30	19p13.1	IFI30, lysosomal thiol reductase	0.287	6.28e-11
UACA	15q22-q24	uveal autoantigen with coiled-coil domains and ankyrin repeats	0.287	6.33e-11
WAS	Xp11.4-p11.21	Wiskott-Aldrich syndrome	0.287	6.82e-11
AKT2	19q13.1-q13.2	AKT serine/threonine kinase 2	0.286	8.08e-11
C19orf24	19p13.3	chromosome 19 open reading frame 24	0.286	7e-11
CSF1	1p13.3	colony stimulating factor 1	0.286	7.86e-11
FABP7	6q22-q23	fatty acid binding protein 7	0.286	7.6e-11
GNG11	7q31-q32	G protein subunit gamma 11	0.286	7.5e-11
NOTCH3	19p13.12	notch 3	0.286	7.37e-11
OPTC	1q31	opticin	0.286	7.61e-11
THBS3	1q21	thrombospondin 3	0.286	7.1e-11
VCL	10q22.1-q23	vinculin	0.286	7.3e-11
XPR1	1q25.1	xenotropic and polytropic retrovirus receptor 1	0.286	7.46e-11
DUSP1	5q35.1	dual specificity phosphatase 1	0.285	8.37e-11
EYA4	6q23	EYA transcriptional coactivator and phosphatase 4	0.285	8.91e-11
LILRB3	19q13.4	leukocyte immunoglobulin like receptor B3	0.285	9.32e-11
LONP1	19p13.2	lon peptidase 1, mitochondrial	0.285	8.64e-11
PRDX4	Xp22.11	peroxiredoxin 4	0.285	8.2e-11
PROCR	20q11.2	protein C receptor	0.285	8.77e-11
RAB42	1p35.3	RAB42, member RAS oncogene family	0.285	8.72e-11
SERTAD3	19q13.2	SERTA domain containing 3	0.285	9.11e-11
SFT2D2	1q24.2	SFT2 domain containing 2	0.285	8.9e-11
SLC4A4	4q13.3	solute carrier family 4 member 4	0.285	9.28e-11
TAS1R1	1p36.31	taste 1 receptor member 1	0.285	8.27e-11
TEP1	14q11.2	telomerase associated protein 1	0.285	8.83e-11
VASN	16p13.3	vasorin	0.285	8.58e-11
WBSCR28	7q11.23	Williams-Beuren syndrome chromosome region 28	0.285	8.5e-11
CACNA2D4	12p13.33	calcium voltage-gated channel auxiliary subunit alpha2delta 4	0.284	1.08e-10
CTTN	11q13	cortactin	0.284	1.06e-10
EIF3B	7p22	eukaryotic translation initiation factor 3 subunit B	0.284	1.12e-10
TRAPPC3	1p34.2	trafficking protein particle complex 3	0.284	1.01e-10
ZNF395	8p21	zinc finger protein 395	0.284	1.1e-10
EPDR1	7p14.1	ependymin related 1	0.283	1.28e-10
GATAD2A	19p13.11	GATA zinc finger domain containing 2A	0.283	1.26e-10
IL27RA	19p13.11	interleukin 27 receptor subunit alpha	0.283	1.23e-10
NOTCH2NL	1q21.2	notch 2 N-terminal like	0.283	1.3e-10
TIPARP	3q25.31	TCDD inducible poly(ADP-ribose) polymerase	0.283	1.25e-10
TNFRSF10C	8p22-p21	TNF receptor superfamily member 10c	0.283	1.19e-10
ZNF480	19q13.41	zinc finger protein 480	0.283	1.19e-10
CTSZ	20q13.32	cathepsin Z	0.282	1.44e-10
FXYD5	19q13.12	FXYD domain containing ion transport regulator 5	0.282	1.42e-10
GAA	17q25.2-q25.3	glucosidase alpha, acid	0.282	1.33e-10
KLF3	4p14	Kruppel like factor 3	0.282	1.46e-10
LOXL3	2p13	lysyl oxidase like 3	0.282	1.44e-10
MAPK13	6p21	mitogen-activated protein kinase 13	0.282	1.49e-10
MYO1G	7p13	myosin IG	0.282	1.36e-10
NFKB1	4q24	nuclear factor kappa B subunit 1	0.282	1.34e-10
SLC25A43	Xq24	solute carrier family 25 member 43	0.282	1.36e-10
UBIAD1	1p36.22	UbiA prenyltransferase domain containing 1	0.282	1.38e-10
FAM120A	9q22.31	family with sequence similarity 120A	0.281	1.55e-10
FBN1	15q21.1	fibrillin 1	0.281	1.77e-10
GCLM	1p21	glutamate-cysteine ligase modifier subunit	0.281	1.78e-10
GLUL	1q31	glutamate-ammonia ligase	0.281	1.61e-10
H1FOO	3q21.3	H1 histone family member O, oocyte specific	0.281	1.7e-10
LAMA4	6q21	laminin subunit alpha 4	0.281	1.55e-10
TNFAIP2	14q32	TNF alpha induced protein 2	0.281	1.66e-10
ABCB9	12q24	ATP binding cassette subfamily B member 9	0.28	2.01e-10
FAM86B1	8p23.1	family with sequence similarity 86 member B1	0.28	1.99e-10
GPC4	Xq26.1	glypican 4	0.28	1.96e-10
HOXB6	17q21.32	homeobox B6	0.28	1.93e-10
HSPA4	5q31.1	heat shock protein family A (Hsp70) member 4	0.28	1.98e-10
MMP19	12q14	matrix metallopeptidase 19	0.28	1.84e-10
PTPN22	1p13.2	protein tyrosine phosphatase, non-receptor type 22	0.28	2e-10
SLC12A9	7q22	solute carrier family 12 member 9	0.28	1.86e-10
SLC41A2	12q24.11	solute carrier family 41 member 2	0.28	1.81e-10
TMEM43	3p25.1	transmembrane protein 43	0.28	1.96e-10
TNFRSF11B	8q24	TNF receptor superfamily member 11b	0.28	1.81e-10
FAM19A3	1p13.2	family with sequence similarity 19 member A3, C-C motif chemokine like	0.279	2.29e-10
FAM57A	17p13.3	family with sequence similarity 57 member A	0.279	2.43e-10
KYNU	2q22.2	kynureninase	0.279	2.33e-10
PFN1	17p13.2	profilin 1	0.279	2.35e-10
PHF19	9q34.11	PHD finger protein 19	0.279	2.37e-10
PTGIR	19q13.3	prostaglandin I2 (prostacyclin) receptor (IP)	0.279	2.19e-10
SMOX	20p13	spermine oxidase	0.279	2.43e-10
SMPD1	11p15.4-p15.1	sphingomyelin phosphodiesterase 1	0.279	2.43e-10
STEAP1	7q21	six transmembrane epithelial antigen of the prostate 1	0.279	2.14e-10
TGIF1	18p11.31	TGFB induced factor homeobox 1	0.279	2.1e-10
TMEM140	7q33	transmembrane protein 140	0.279	2.35e-10
AFAP1L1	5q33.1	actin filament associated protein 1 like 1	0.278	2.48e-10
ARSA	22q13.33	arylsulfatase A	0.278	2.55e-10
CTAGE6	7q35	CTAGE family member 6	0.278	2.78e-10
ETF1	5q31.2	eukaryotic translation termination factor 1	0.278	2.6e-10
IL6R	1q21	interleukin 6 receptor	0.278	2.62e-10
SMUG1	12q13.13	single-strand-selective monofunctional uracil-DNA glycosylase 1	0.278	2.61e-10
STK40	1p34.3	serine/threonine kinase 40	0.278	2.5e-10
LNPEP	5q15	leucyl and cystinyl aminopeptidase	0.277	2.84e-10
RASSF5	1q31	Ras association domain family member 5	0.277	2.94e-10
RIPK1	6p25.2	receptor interacting serine/threonine kinase 1	0.277	3.13e-10
SLC35D2	9q22.33	solute carrier family 35 member D2	0.277	3.27e-10
ADAMTSL4	1q21.2	ADAMTS like 4	0.276	3.53e-10
CA9	9p13.3	carbonic anhydrase 9	0.276	3.37e-10
FTH1	11q13	ferritin heavy chain 1	0.276	3.38e-10
MOCOS	18q12	molybdenum cofactor sulfurase	0.276	3.77e-10
RAB32	6q24.2	RAB32, member RAS oncogene family	0.276	3.38e-10
SLC39A14	8p21.2	solute carrier family 39 member 14	0.276	3.75e-10
STAT3	17q21	signal transducer and activator of transcription 3	0.276	3.42e-10
TP53I13	17q11.2	tumor protein p53 inducible protein 13	0.276	3.58e-10
TPCN1	12q24.21	two pore segment channel 1	0.276	3.69e-10
TWF2	3p21.1	twinfilin actin binding protein 2	0.276	3.8e-10
ZFP36	19q13.1	ZFP36 ring finger protein	0.276	3.58e-10
CHID1	11p15.5	chitinase domain containing 1	0.275	3.85e-10
ETV6	12p13	ETS variant 6	0.275	3.89e-10
IL2RA	10p15-p14	interleukin 2 receptor subunit alpha	0.275	4.43e-10
MEOX2	7p22.1-p21.3	mesenchyme homeobox 2	0.275	4.41e-10
PKIB	6q21-q22.1	protein kinase (cAMP-dependent, catalytic) inhibitor beta	0.275	3.99e-10
SERPINA1	14q32.1	serpin family A member 1	0.275	4.26e-10
FAM43A	3q29	family with sequence similarity 43 member A	0.274	5.16e-10
KIF13B	8p21	kinesin family member 13B	0.274	4.76e-10
SLC39A7	6p21.3	solute carrier family 39 member 7	0.274	4.88e-10
SLC9A7	Xp11.3	solute carrier family 9 member A7	0.274	4.77e-10
TCTN1	12q24.11	tectonic family member 1	0.274	4.7e-10
ZHX3	20q12	zinc fingers and homeoboxes 3	0.274	4.88e-10
ABHD5	3p21.33	abhydrolase domain containing 5	0.273	5.83e-10
ACADVL	17p13.1	acyl-CoA dehydrogenase, very long chain	0.273	5.34e-10
CC2D1B	1p32.3	coiled-coil and C2 domain containing 1B	0.273	5.54e-10
COPB2	3q23	coatomer protein complex subunit beta 2	0.273	5.48e-10
FLII	17p11.2	FLII, actin remodeling protein	0.273	5.48e-10
HSD3B7	16p11.2	hydroxy-delta-5-steroid dehydrogenase, 3 beta- and steroid delta-isomerase 7	0.273	6e-10
POR	7q11.2	cytochrome p450 oxidoreductase	0.273	5.76e-10
TMBIM4	12q14.3	transmembrane BAX inhibitor motif containing 4	0.273	6.01e-10
ASB7	15q26.3	ankyrin repeat and SOCS box containing 7	0.272	6.09e-10
COTL1	16q24.1	coactosin like F-actin binding protein 1	0.272	6.26e-10
LARP4	12q13.12	La ribonucleoprotein domain family member 4	0.272	6.36e-10
RCN1	11p13	reticulocalbin 1	0.272	6.53e-10
RHOC	1p13.1	ras homolog family member C	0.272	6.67e-10
STK10	5q35.1	serine/threonine kinase 10	0.272	6.18e-10
TRIB2	2p25.1	tribbles pseudokinase 2	0.272	6.29e-10
WDR63	1p22.3	WD repeat domain 63	0.272	6.79e-10
GCNT1	9q13	glucosaminyl (N-acetyl) transferase 1, core 2	0.271	7.63e-10
MLKL	16q22.3	mixed lineage kinase domain like	0.271	7.72e-10
NLRP5	19q13.43	NLR family pyrin domain containing 5	0.271	7.86e-10
ATF5	19q13.33	activating transcription factor 5	0.27	8.97e-10
CCR2	3p21	C-C motif chemokine receptor 2	0.27	8.4e-10
EGR2	10q21.1	early growth response 2	0.27	9.29e-10
INSIG2	2q14.1	insulin induced gene 2	0.27	8.44e-10
MIPEP	13q12	mitochondrial intermediate peptidase	0.27	8.49e-10
RRAGC	1p34	Ras related GTP binding C	0.27	9.36e-10
SDC2	8q22-q23	syndecan 2	0.27	9.01e-10
SPINT1	15q13.3	serine peptidase inhibitor, Kunitz type 1	0.27	9.37e-10
APOL6	22q12.3	apolipoprotein L6	0.269	1.08e-09
LCE1A	1q21.3	late cornified envelope 1A	0.269	1.01e-09
RUFY1	5q35.3	RUN and FYVE domain containing 1	0.269	1.05e-09
VWA1	1p36.33	von Willebrand factor A domain containing 1	0.269	9.7e-10
CASP8	2q33-q34	caspase 8	0.268	1.11e-09
DERL1	8q24.13	derlin 1	0.268	1.24e-09
DPAGT1	11q23.3	dolichyl-phosphate N-acetylglucosaminephosphotransferase 1	0.268	1.1e-09
FBXO22	15q23	F-box protein 22	0.268	1.13e-09
FZD4	11q14.2	frizzled class receptor 4	0.268	1.26e-09
IGFBP4	17q21.2	insulin like growth factor binding protein 4	0.268	1.26e-09
NAGS	17q21.31	N-acetylglutamate synthase	0.268	1.19e-09
SIPA1	11q13.3	signal-induced proliferation-associated 1	0.268	1.21e-09
TGFBR2	3p22	transforming growth factor beta receptor 2	0.268	1.22e-09
TNFAIP8	5q23.1	TNF alpha induced protein 8	0.268	1.11e-09
TTC7A	2p16.3	tetratricopeptide repeat domain 7A	0.268	1.11e-09
ARSB	5q14.1	arylsulfatase B	0.267	1.34e-09
CLPP	19p13.3	caseinolytic mitochondrial matrix peptidase proteolytic subunit	0.267	1.46e-09
ELOVL1	1p34	ELOVL fatty acid elongase 1	0.267	1.29e-09
FADD	11q13.3	Fas associated via death domain	0.267	1.27e-09
NRCAM	7q31	neuronal cell adhesion molecule	0.267	1.34e-09
OR11A1	6p22.2-p21.31	olfactory receptor family 11 subfamily A member 1	0.267	1.31e-09
PAQR7	1p35.3	progestin and adipoQ receptor family member 7	0.267	1.39e-09
RNPEPL1	2q37.3	arginyl aminopeptidase like 1	0.267	1.35e-09
SUSD2	22q11-q12	sushi domain containing 2	0.267	1.45e-09
DDOST	1p36.1	dolichyl-diphosphooligosaccharide--protein glycosyltransferase non-catalytic subunit	0.266	1.56e-09
GNG5	1p22	G protein subunit gamma 5	0.266	1.5e-09
IER3	6p21.3	immediate early response 3	0.266	1.64e-09
JAM2	21q21.2	junctional adhesion molecule 2	0.266	1.49e-09
LRPAP1	4p16.3	LDL receptor related protein associated protein 1	0.266	1.64e-09
MRPL36	5p15.3	mitochondrial ribosomal protein L36	0.266	1.64e-09
NDUFS6	5p15.33	NADH:ubiquinone oxidoreductase subunit S6	0.266	1.61e-09
PCOLCE2	3q21-q24	procollagen C-endopeptidase enhancer 2	0.266	1.63e-09
QTRT1	19p13.3	queuine tRNA-ribosyltransferase catalytic subunit 1	0.266	1.51e-09
TMSB10	2p11.2	thymosin beta 10	0.266	1.61e-09
CLN6	15q23	ceroid-lipofuscinosis, neuronal 6, late infantile, variant	0.265	1.72e-09
FSTL1	3q13.33	follistatin like 1	0.265	1.7e-09
IL32	16p13.3	interleukin 32	0.265	1.82e-09
PARP3	3p21.2	poly(ADP-ribose) polymerase family member 3	0.265	1.79e-09
RHOD	11q14.3	ras homolog family member D	0.265	1.74e-09
SYAP1	Xp22.31	synapse associated protein 1	0.265	1.87e-09
TMUB1	7q36.1	transmembrane and ubiquitin like domain containing 1	0.265	1.89e-09
TNS1	2q35-q36	tensin 1	0.265	1.81e-09
TRAF6	11p12	TNF receptor associated factor 6	0.265	1.79e-09
TRIB1	8q24.13	tribbles pseudokinase 1	0.265	1.85e-09
TUSC5	17p13.3	tumor suppressor candidate 5	0.265	1.85e-09
WIPF1	2q31.2	WAS/WASL interacting protein family member 1	0.265	1.85e-09
ALPK3	15q25.2	alpha kinase 3	0.264	2.22e-09
CORO2B	15q22.31	coronin 2B	0.264	2.11e-09
DDX19A	16q22.1	DEAD-box helicase 19A	0.264	2.19e-09
DOK3	5q35	docking protein 3	0.264	2.07e-09
EYA3	1p36	EYA transcriptional coactivator and phosphatase 3	0.264	2.06e-09
HMGCL	1p36.1-p35	3-hydroxymethyl-3-methylglutaryl-CoA lyase	0.264	1.98e-09
LGTN	reserved	ligatin	0.264	2.02e-09
MCHR1	22q13.3	melanin concentrating hormone receptor 1	0.264	2.24e-09
MTHFS	15q24.3	5,10-methenyltetrahydrofolate synthetase (5-formyltetrahydrofolate cyclo-ligase)	0.264	2.22e-09
PGLS	19p13.2	6-phosphogluconolactonase	0.264	2.14e-09
PLSCR1	3q23	phospholipid scramblase 1	0.264	2.15e-09
SERPINB8	18q22.1	serpin family B member 8	0.264	2.11e-09
SH3BGRL3	1p36.11	SH3 domain binding glutamate rich protein like 3	0.264	2.21e-09
TMEM134	11q13.2	transmembrane protein 134	0.264	2.12e-09
TREML2	6p21.1	triggering receptor expressed on myeloid cells like 2	0.264	2.24e-09
CAPNS1	19q13.1	calpain small subunit 1	0.263	2.56e-09
CHST14	15q15.1	carbohydrate sulfotransferase 14	0.263	2.51e-09
DTX2	7q11.23	deltex E3 ubiquitin ligase 2	0.263	2.49e-09
ECHDC2	1p32.3	enoyl-CoA hydratase domain containing 2	0.263	2.41e-09
FAM50A	Xq28	family with sequence similarity 50 member A	0.263	2.36e-09
HM13	20q11.21	histocompatibility minor 13	0.263	2.4e-09
IER2	19p13.13	immediate early response 2	0.263	2.34e-09
IL7R	5p13	interleukin 7 receptor	0.263	2.46e-09
LTBR	12p13	lymphotoxin beta receptor	0.263	2.44e-09
PTPRH	19q13.4	protein tyrosine phosphatase, receptor type H	0.263	2.56e-09
RRM2B	8q23.1	ribonucleotide reductase regulatory TP53 inducible subunit M2B	0.263	2.39e-09
TM9SF1	14q11.2	transmembrane 9 superfamily member 1	0.263	2.36e-09
ATF4	22q13.1	activating transcription factor 4	0.262	2.73e-09
DAP	5p15.2	death associated protein	0.262	2.7e-09
FST	5q11.2	follistatin	0.262	2.73e-09
LIN7A	12q21.31	lin-7 homolog A, crumbs cell polarity complex component	0.262	2.85e-09
STIM1	11p15.5	stromal interaction molecule 1	0.262	2.71e-09
TTLL4	2q35	tubulin tyrosine ligase like 4	0.262	2.67e-09
CYB561	17q23.3	cytochrome b561	0.261	3.23e-09
ENG	9q34.11	endoglin	0.261	3.22e-09
F3	1p22-p21	coagulation factor III, tissue factor	0.261	3.35e-09
GANAB	11q12.3	glucosidase II alpha subunit	0.261	3.26e-09
HOXB4	17q21.32	homeobox B4	0.261	3.2e-09
MAST4	5q12.3	microtubule associated serine/threonine kinase family member 4	0.261	3.26e-09
MYO9B	19p13.11	myosin IXB	0.261	3.38e-09
SLC26A2	5q32	solute carrier family 26 member 2	0.261	3.13e-09
SPATA20	17q21.33	spermatogenesis associated 20	0.261	3.44e-09
SREBF1	17p11.2	sterol regulatory element binding transcription factor 1	0.261	3.43e-09
APOL1	22q13.1	apolipoprotein L1	0.26	3.5e-09
ATP11A	13q34	ATPase phospholipid transporting 11A	0.26	3.99e-09
C20orf24	20q11.23	chromosome 20 open reading frame 24	0.26	3.92e-09
CNOT2	12q15	CCR4-NOT transcription complex subunit 2	0.26	3.6e-09
CPA4	7q32	carboxypeptidase A4	0.26	3.79e-09
HLX	1q41	H2.0 like homeobox	0.26	3.72e-09
PLEK2	14q23.3	pleckstrin 2	0.26	3.55e-09
B2M	15q21.1	beta-2-microglobulin	0.259	4.53e-09
CCPG1	15q21.1	cell cycle progression 1	0.259	4.22e-09
EVC2	4p16.2	EvC ciliary complex subunit 2	0.259	4.38e-09
PXMP4	20q11.22	peroxisomal membrane protein 4	0.259	4.36e-09
ARFRP1	20q13.3	ADP ribosylation factor related protein 1	0.258	4.65e-09
EFNB1	Xq12	ephrin B1	0.258	5.11e-09
FAM91A1	8q24.13	family with sequence similarity 91 member A1	0.258	5.22e-09
KCTD12	13q21	potassium channel tetramerization domain containing 12	0.258	5e-09
NCF2	1q25	neutrophil cytosolic factor 2	0.258	5.09e-09
RIC8A	11p15.5	RIC8 guanine nucleotide exchange factor A	0.258	5.19e-09
SLC4A2	7q36.1	solute carrier family 4 member 2	0.258	4.76e-09
SNX9	6q25.3	sorting nexin 9	0.258	5.29e-09
TBCA	5q14.1	tubulin folding cofactor A	0.258	5.23e-09
TMED1	19p13.2	transmembrane p24 trafficking protein 1	0.258	5.12e-09
TRIM47	17q25	tripartite motif containing 47	0.258	4.92e-09
CARS	11p15.5	cysteinyl-tRNA synthetase	0.257	5.76e-09
CHMP2A	19q13.43	charged multivesicular body protein 2A	0.257	5.51e-09
CLDN1	3q28-q29	claudin 1	0.257	5.68e-09
CYP1B1	2p22.2	cytochrome P450 family 1 subfamily B member 1	0.257	5.43e-09
KIAA2013	1p36.22	KIAA2013	0.257	5.43e-09
RNF213	17q25.3	ring finger protein 213	0.257	5.72e-09
TFR2	7q22	transferrin receptor 2	0.257	5.54e-09
TMEM185B	2q14.2	transmembrane protein 185B	0.257	5.77e-09
TNPO1	5q13.1	transportin 1	0.257	5.79e-09
TRIM14	9q31.1	tripartite motif containing 14	0.257	5.99e-09
WFDC11	20q13.12	WAP four-disulfide core domain 11	0.257	5.73e-09
ZDHHC23	3q13.31	zinc finger DHHC-type containing 23	0.257	5.5e-09
ANKRD9	14q32.31	ankyrin repeat domain 9	0.256	7.02e-09
CXCL1	4q13.3	C-X-C motif chemokine ligand 1	0.256	6.23e-09
CYP4V2	4q35.2	cytochrome P450 family 4 subfamily V member 2	0.256	7.01e-09
DTX3L	3q21.1	deltex E3 ubiquitin ligase 3L	0.256	6.87e-09
HES2	1p36.31	hes family bHLH transcription factor 2	0.256	6.56e-09
HS6ST1	2q21	heparan sulfate 6-O-sulfotransferase 1	0.256	6.83e-09
MAB21L1	13q13.3	mab-21 like 1	0.256	6.34e-09
NADK	1p36.33	NAD kinase	0.256	6.89e-09
QPRT	16p11.2	quinolinate phosphoribosyltransferase	0.256	6.46e-09
RAB36	22q11.22	RAB36, member RAS oncogene family	0.256	6.9e-09
RAC2	22q13.1	ras-related C3 botulinum toxin substrate 2 (rho family, small GTP binding protein Rac2)	0.256	6.51e-09
RCN3	19q13.33	reticulocalbin 3	0.256	6.7e-09
RFT1	3p21.1	RFT1 homolog	0.256	6.24e-09
SLC35F5	2q14.1	solute carrier family 35 member F5	0.256	6.39e-09
VENTX	10q26.3	VENT homeobox	0.256	6.69e-09
APOBEC3B	22q13.1-q13.2	apolipoprotein B mRNA editing enzyme catalytic subunit 3B	0.255	7.99e-09
CD68	17p13	CD68 molecule	0.255	7.23e-09
COL16A1	1p35-p34	collagen type XVI alpha 1 chain	0.255	8.09e-09
DBI	2q12-q21	diazepam binding inhibitor, acyl-CoA binding protein	0.255	7.71e-09
DNM2	19p13.2	dynamin 2	0.255	7.98e-09
EFNB2	13q33	ephrin B2	0.255	7.21e-09
IL4	5q23-q31	interleukin 4	0.255	7.14e-09
MYL6	12q13.2	myosin light chain 6	0.255	7.28e-09
PNKP	19q13.33	polynucleotide kinase 3'-phosphatase	0.255	7.42e-09
PTPN21	14q31	protein tyrosine phosphatase, non-receptor type 21	0.255	7.77e-09
SPATA6	1p32.3	spermatogenesis associated 6	0.255	7.84e-09
TAF10	11p15.5-p15.2	TATA-box binding protein associated factor 10	0.255	7.42e-09
THBD	20p11.21	thrombomodulin	0.255	7.33e-09
TMED9	5q35.3	transmembrane p24 trafficking protein 9	0.255	7.84e-09
ZNF524	19q13.43	zinc finger protein 524	0.255	7.38e-09
AEBP1	7p	AE binding protein 1	0.254	8.46e-09
FZR1	19p13.3	fizzy/cell division cycle 20 related 1	0.254	8.53e-09
GNG12	1p31.2	G protein subunit gamma 12	0.254	9.13e-09
MC1R	16q24.3	melanocortin 1 receptor	0.254	8.91e-09
VCPIP1	8q13	valosin containing protein interacting protein 1	0.254	8.95e-09
ABCA12	2q34	ATP binding cassette subfamily A member 12	0.253	9.95e-09
ADPGK	15q24.1	ADP dependent glucokinase	0.253	1.03e-08
CARD6	5p13.1	caspase recruitment domain family member 6	0.253	1.06e-08
CPNE4	3q22.1	copine 4	0.253	9.8e-09
CSF2	5q23-q31	colony stimulating factor 2	0.253	9.66e-09
FCGRT	19q13.3	Fc fragment of IgG receptor and transporter	0.253	9.65e-09
GPR108	19p13.3	G protein-coupled receptor 108	0.253	9.49e-09
LGALS8	1q43	galectin 8	0.253	9.38e-09
MAN2A1	5q21.3	mannosidase alpha class 2A member 1	0.253	1e-08
MID1	Xp22	midline 1	0.253	1.05e-08
SLC10A4	4p12	solute carrier family 10 member 4	0.253	1.07e-08
SLC25A24	1p13.2	solute carrier family 25 member 24	0.253	9.6e-09
VAT1	17q21.31	vesicle amine transport 1	0.253	9.34e-09
BBC3	19q13.32	BCL2 binding component 3	0.252	1.12e-08
CEBPG	19q13.2	CCAAT/enhancer binding protein gamma	0.252	1.2e-08
CNN3	1p22-p21	calponin 3	0.252	1.13e-08
INS	11p15.5	insulin	0.252	1.16e-08
P2RY1	3q25.2	purinergic receptor P2Y1	0.252	1.18e-08
PLA2G2A	1p35	phospholipase A2 group IIA	0.252	1.13e-08
TFRC	3q29	transferrin receptor	0.252	1.17e-08
ZCCHC9	5q14.1	zinc finger CCHC-type containing 9	0.252	1.2e-08
ZNF503	10q22.3	zinc finger protein 503	0.252	1.08e-08
AHCY	20q11.22	adenosylhomocysteinase	0.251	1.24e-08
ARID3A	19p13.3	AT-rich interaction domain 3A	0.251	1.41e-08
CCDC102B	18q22.1	coiled-coil domain containing 102B	0.251	1.29e-08
CCDC9	19q13.33	coiled-coil domain containing 9	0.251	1.36e-08
CYB5R1	1q32.1	cytochrome b5 reductase 1	0.251	1.36e-08
HEATR1	1q43	HEAT repeat containing 1	0.251	1.37e-08
KATNAL2	18q21.1	katanin catalytic subunit A1 like 2	0.251	1.4e-08
MCAM	11q23.3	melanoma cell adhesion molecule	0.251	1.33e-08
PRKACA	19p13.1	protein kinase cAMP-activated catalytic subunit alpha	0.251	1.27e-08
REEP4	8p21.3	receptor accessory protein 4	0.251	1.24e-08
REST	4q12	RE1 silencing transcription factor	0.251	1.3e-08
SDCCAG3	9q34.3	serologically defined colon cancer antigen 3	0.251	1.28e-08
SOD3	4p15.2	superoxide dismutase 3, extracellular	0.251	1.32e-08
ZNF581	19q13.42	zinc finger protein 581	0.251	1.32e-08
ADAM15	1q21.3	ADAM metallopeptidase domain 15	0.25	1.41e-08
APP	21q21.2	amyloid beta precursor protein	0.25	1.47e-08
BCKDK	16p11.2	branched chain ketoacid dehydrogenase kinase	0.25	1.41e-08
GALK1	17q25.1	galactokinase 1	0.25	1.45e-08
NAGA	22q13.2	alpha-N-acetylgalactosaminidase	0.25	1.57e-08
NAT10	11p13	N-acetyltransferase 10	0.25	1.59e-08
ORAI1	12q24.31	ORAI calcium release-activated calcium modulator 1	0.25	1.44e-08
OSBPL5	11p15.4	oxysterol binding protein like 5	0.25	1.43e-08
PCYT1A	3q29	phosphate cytidylyltransferase 1, choline, alpha	0.25	1.6e-08
PLXND1	3q21.3	plexin D1	0.25	1.51e-08
SEC24A	5q31.1	SEC24 homolog A, COPII coat complex component	0.25	1.43e-08
SHMT2	12q12-q14	serine hydroxymethyltransferase 2	0.25	1.48e-08
SLC35F2	11q22.3	solute carrier family 35 member F2	0.25	1.41e-08
SLC4A3	2q35	solute carrier family 4 member 3	0.25	1.45e-08
BACH1	21q22.1	BTB domain and CNC homolog 1	0.249	1.66e-08
CD3EAP	19q13.3	CD3e molecule associated protein	0.249	1.83e-08
EDEM2	20q11.22	ER degradation enhancing alpha-mannosidase like protein 2	0.249	1.71e-08
HABP2	10q25.3	hyaluronan binding protein 2	0.249	1.73e-08
IRF2	4q35.1	interferon regulatory factor 2	0.249	1.63e-08
MAP1LC3C	1q43	microtubule associated protein 1 light chain 3 gamma	0.249	1.65e-08
OTX1	2p15	orthodenticle homeobox 1	0.249	1.65e-08
PCYOX1	2p13.3	prenylcysteine oxidase 1	0.249	1.79e-08
RUNX3	1p36	runt related transcription factor 3	0.249	1.8e-08
SAA2	11p15.1-p14	serum amyloid A2	0.249	1.72e-08
SLAMF9	1q23.1	SLAM family member 9	0.249	1.69e-08
SLC25A19	17q25.1	solute carrier family 25 member 19	0.249	1.62e-08
THBS2	6q27	thrombospondin 2	0.249	1.83e-08
TNFRSF10D	8p21	TNF receptor superfamily member 10d	0.249	1.73e-08
TRAF1	9q33-q34	TNF receptor associated factor 1	0.249	1.67e-08
ZSCAN20	1p34.3	zinc finger and SCAN domain containing 20	0.249	1.66e-08
C15orf48	15q21.1	chromosome 15 open reading frame 48	0.248	1.89e-08
COL23A1	5q35.3	collagen type XXIII alpha 1 chain	0.248	1.89e-08
IKBKB	8p11.2	inhibitor of kappa light polypeptide gene enhancer in B-cells, kinase beta	0.248	2.04e-08
ITGB8	7p15.3	integrin subunit beta 8	0.248	2.1e-08
MMP2	16q12.2	matrix metallopeptidase 2	0.248	1.92e-08
PIGG	4p16.3	phosphatidylinositol glycan anchor biosynthesis class G	0.248	1.88e-08
PRRX2	9q34.11	paired related homeobox 2	0.248	1.98e-08
RHBDD3	22q12.2	rhomboid domain containing 3	0.248	2.08e-08
SMAD1	4q31.21	SMAD family member 1	0.248	1.94e-08
TBC1D10C	11q13.1	TBC1 domain family member 10C	0.248	2e-08
TTC12	11q23.2	tetratricopeptide repeat domain 12	0.248	2e-08
AHNAK	11q12-q13	AHNAK nucleoprotein	0.247	2.23e-08
N6AMT1	21q21.3	N-6 adenine-specific DNA methyltransferase 1 (putative)	0.247	2.42e-08
PODXL	7q32-q33	podocalyxin like	0.247	2.37e-08
SEC14L3	22q12.2	SEC14 like lipid binding 3	0.247	2.41e-08
TXNDC17	17p13.2	thioredoxin domain containing 17	0.247	2.14e-08
ACTA2	10q23.31	actin, alpha 2, smooth muscle, aorta	0.246	2.42e-08
ALOX15B	17p13.1	arachidonate 15-lipoxygenase, type B	0.246	2.49e-08
BLVRA	7p13	biliverdin reductase A	0.246	2.75e-08
CYB5R2	11p15.4	cytochrome b5 reductase 2	0.246	2.48e-08
GBP1	1p22.2	guanylate binding protein 1	0.246	2.63e-08
GNB2	7q22.1	G protein subunit beta 2	0.246	2.63e-08
KLHL21	1p36	kelch like family member 21	0.246	2.75e-08
LAP3	4p15.33	leucine aminopeptidase 3	0.246	2.52e-08
MRPS12	19q13.1-q13.2	mitochondrial ribosomal protein S12	0.246	2.43e-08
PI4K2B	4p15.31	phosphatidylinositol 4-kinase type 2 beta	0.246	2.57e-08
SP5	2q31	Sp5 transcription factor	0.246	2.49e-08
TMEM2	9q21.13	transmembrane protein 2	0.246	2.7e-08
ZNF787	19q13.43	zinc finger protein 787	0.246	2.54e-08
DNAJB11	3q27	DnaJ heat shock protein family (Hsp40) member B11	0.245	2.78e-08
ENO1	1p36.2	enolase 1	0.245	2.95e-08
HTRA3	4p16.1	HtrA serine peptidase 3	0.245	3.01e-08
MARCO	2q14.2	macrophage receptor with collagenous structure	0.245	3.15e-08
MRPS17	7p11-q11.21	mitochondrial ribosomal protein S17	0.245	2.78e-08
NOL7	6p23	nucleolar protein 7	0.245	2.82e-08
PARP14	3q21	poly(ADP-ribose) polymerase family member 14	0.245	2.95e-08
RYR3	15q13.3	ryanodine receptor 3	0.245	3.01e-08
SLC11A1	2q35	solute carrier family 11 member 1	0.245	3.11e-08
SNX5	20p11	sorting nexin 5	0.245	3.07e-08
SOCS2	12q	suppressor of cytokine signaling 2	0.245	2.78e-08
SVIL	10p11.2	supervillin	0.245	3.11e-08
TCN2	22q12.2	transcobalamin 2	0.245	2.96e-08
TLN1	9p23-p21	talin 1	0.245	3.04e-08
TMEM129	4p16.3	transmembrane protein 129	0.245	2.94e-08
CA13	8q21.2	carbonic anhydrase 13	0.244	3.41e-08
CDS2	20p13	CDP-diacylglycerol synthase 2	0.244	3.56e-08
CHST11	12q23.3	carbohydrate sulfotransferase 11	0.244	3.39e-08
CYBRD1	2q31	cytochrome b reductase 1	0.244	3.54e-08
DPF3	14q24.2	double PHD fingers 3	0.244	3.61e-08
EDEM3	1q25	ER degradation enhancing alpha-mannosidase like protein 3	0.244	3.23e-08
IBSP	4q21.1	integrin binding sialoprotein	0.244	3.38e-08
KLF7	2q32	Kruppel like factor 7	0.244	3.47e-08
PIM1	6p21	Pim-1 proto-oncogene, serine/threonine kinase	0.244	3.49e-08
SLC35A4	5q31.3	solute carrier family 35 member A4	0.244	3.2e-08
SLC47A1	17p11.2	solute carrier family 47 member 1	0.244	3.59e-08
SLK	10q25.1	STE20 like kinase	0.244	3.2e-08
TRIP4	15q22.1	thyroid hormone receptor interactor 4	0.244	3.32e-08
ACHE	7q22	acetylcholinesterase (Cartwright blood group)	0.243	3.62e-08
AMDHD2	16p13.3	amidohydrolase domain containing 2	0.243	3.78e-08
ASTL	2q11.1	astacin-like metallo-endopeptidase (M12 family)	0.243	3.96e-08
CC2D1A	19p13.12	coiled-coil and C2 domain containing 1A	0.243	4.1e-08
DHODH	16q22.2	dihydroorotate dehydrogenase (quinone)	0.243	4.08e-08
FHL2	2q12.2	four and a half LIM domains 2	0.243	3.74e-08
P2RY6	11q13.4	pyrimidinergic receptor P2Y6	0.243	3.71e-08
PTGES	9q34.3	prostaglandin E synthase	0.243	3.9e-08
RELT	11q13.2	RELT tumor necrosis factor receptor	0.243	3.97e-08
SGMS2	4q25	sphingomyelin synthase 2	0.243	3.78e-08
SLC25A2	5q31.3	solute carrier family 25 member 2	0.243	3.87e-08
ST6GALNAC4	9q34	ST6 N-acetylgalactosaminide alpha-2,6-sialyltransferase 4	0.243	3.66e-08
UPF1	19p13.11	UPF1, RNA helicase and ATPase	0.243	3.73e-08
ZNF557	19p13.2	zinc finger protein 557	0.243	3.97e-08
ITGB2	21q22.3	integrin subunit beta 2	0.242	4.33e-08
NFE2L1	17q21.3	nuclear factor, erythroid 2 like 1	0.242	4.18e-08
RER1	1p36	retention in endoplasmic reticulum sorting receptor 1	0.242	4.28e-08
SEC31A	4q21.3	SEC31 homolog A, COPII coat complex component	0.242	4.68e-08
SLC15A3	11q12.2	solute carrier family 15 member 3	0.242	4.32e-08
SLC5A6	2p23	solute carrier family 5 member 6	0.242	4.3e-08
ZIC5	13q32.2	Zic family member 5	0.242	4.31e-08
BDH1	3q29	3-hydroxybutyrate dehydrogenase, type 1	0.241	5.3e-08
CMA1	14q12	chymase 1	0.241	4.89e-08
CNTD2	19q13.2	cyclin N-terminal domain containing 2	0.241	5.17e-08
EML2	19q13.32	echinoderm microtubule associated protein like 2	0.241	4.96e-08
PRKCSH	19p13.2	protein kinase C substrate 80K-H	0.241	4.99e-08
PSMB8	6p21.3	proteasome subunit beta 8	0.241	5.1e-08
RNASE6	14q11	ribonuclease A family member k6	0.241	5.26e-08
SIPA1L2	1q42.2	signal induced proliferation associated 1 like 2	0.241	5.09e-08
UGCG	9q31	UDP-glucose ceramide glucosyltransferase	0.241	5.33e-08
VAV2	9q34.1	vav guanine nucleotide exchange factor 2	0.241	5.18e-08
ZNF408	11p11.2	zinc finger protein 408	0.241	5.27e-08
CCDC86	11q12.2	coiled-coil domain containing 86	0.24	5.4e-08
CREB3L2	7q34	cAMP responsive element binding protein 3 like 2	0.24	5.65e-08
IRF7	11p15.5	interferon regulatory factor 7	0.24	5.62e-08
NIPA2	15q11.2	non imprinted in Prader-Willi/Angelman syndrome 2	0.24	6.1e-08
OLFML2A	9q34.11	olfactomedin like 2A	0.24	5.78e-08
PAPLN	14q24.2	papilin, proteoglycan like sulfated glycoprotein	0.24	5.75e-08
SKI	1p36.33	SKI proto-oncogene	0.24	5.91e-08
SP100	2q37.1	SP100 nuclear antigen	0.24	5.5e-08
SPPL2B	19p13.3	signal peptide peptidase like 2B	0.24	5.55e-08
TBRG4	7p13	transforming growth factor beta regulator 4	0.24	5.8e-08
TXLNA	1p35	taxilin alpha	0.24	5.45e-08
WDR91	7q33	WD repeat domain 91	0.24	5.36e-08
B4GALT4	3q13.3	beta-1,4-galactosyltransferase 4	0.239	6.21e-08
CPNE8	12q12	copine 8	0.239	6.58e-08
CTNND1	11q12.1	catenin delta 1	0.239	6.62e-08
GATAD1	7q21-q22	GATA zinc finger domain containing 1	0.239	6.49e-08
GNPDA1	5q21	glucosamine-6-phosphate deaminase 1	0.239	6.57e-08
GPNMB	7p	glycoprotein nmb	0.239	6.82e-08
KIRREL	1q23.1	kin of IRRE like (Drosophila)	0.239	6.41e-08
LYN	8q13	LYN proto-oncogene, Src family tyrosine kinase	0.239	6.37e-08
MAN2B2	4p16.2	mannosidase alpha class 2B member 2	0.239	6.78e-08
PDLIM2	8p21.3	PDZ and LIM domain 2	0.239	6.31e-08
TMEM109	11q12.2	transmembrane protein 109	0.239	6.13e-08
TYK2	19p13.2	tyrosine kinase 2	0.239	6.88e-08
B3GAT3	11q12	beta-1,3-glucuronyltransferase 3	0.238	7.91e-08
CXCL16	17p13	C-X-C motif chemokine ligand 16	0.238	7.72e-08
DOT1L	19p13.3	DOT1 like histone lysine methyltransferase	0.238	7.17e-08
FKBP15	9q33.1	FK506 binding protein 15	0.238	7.88e-08
FSIP1	15q14	fibrous sheath interacting protein 1	0.238	7.13e-08
GTF2IRD2	7q11.23	GTF2I repeat domain containing 2	0.238	7.23e-08
HLCS	21q22.1	holocarboxylase synthetase	0.238	7.54e-08
OR8U1	11q11	olfactory receptor family 8 subfamily U member 1	0.238	7.25e-08
ORAI3	16p11.2	ORAI calcium release-activated calcium modulator 3	0.238	7.32e-08
PHKA1	Xq12-q13	phosphorylase kinase regulatory subunit alpha 1	0.238	7.36e-08
PNPLA3	22q13.31	patatin like phospholipase domain containing 3	0.238	7.14e-08
RAI14	5p13.3-p13.2	retinoic acid induced 14	0.238	7.53e-08
SLC35A2	Xp11.23	solute carrier family 35 member A2	0.238	7.47e-08
SNAI1	20q13.2	snail family transcriptional repressor 1	0.238	7.55e-08
TLK1	2q31.1	tousled like kinase 1	0.238	7.8e-08
TMEM26	10q21.3	transmembrane protein 26	0.238	7.18e-08
UTRN	6q24	utrophin	0.238	7.41e-08
ZNF561	19p13.2	zinc finger protein 561	0.238	7.38e-08
BAK1	6p21.31	BCL2 antagonist/killer 1	0.237	8.81e-08
CCR1	3p21	C-C motif chemokine receptor 1	0.237	8.49e-08
CCR7	17q12-q21.2	C-C motif chemokine receptor 7	0.237	8.67e-08
CD248	11q13	CD248 molecule	0.237	8.71e-08
CSF3	17q11.2-q12	colony stimulating factor 3	0.237	7.98e-08
DKK1	10q11.2	dickkopf WNT signaling pathway inhibitor 1	0.237	8.35e-08
KCTD11	17p13.2	potassium channel tetramerization domain containing 11	0.237	8.84e-08
LILRA5	19q13.4	leukocyte immunoglobulin like receptor A5	0.237	8.06e-08
NDUFA6	22q13.2	NADH:ubiquinone oxidoreductase subunit A6	0.237	8.42e-08
OAS3	12q24.2	2'-5'-oligoadenylate synthetase 3	0.237	8.1e-08
SH3TC1	4p16.1	SH3 domain and tetratricopeptide repeats 1	0.237	8.15e-08
XAF1	17p13.2	XIAP associated factor 1	0.237	8.73e-08
YIPF2	19p13.2	Yip1 domain family member 2	0.237	8.95e-08
ANKRD42	11q14.1	ankyrin repeat domain 42	0.236	9.59e-08
C3orf30	3q13.32	chromosome 3 open reading frame 30	0.236	9.44e-08
EIF2S2	20q11.2	eukaryotic translation initiation factor 2 subunit beta	0.236	9.18e-08
FABP5	8q21.13	fatty acid binding protein 5	0.236	1.01e-07
KCNMB1	5q34	potassium calcium-activated channel subfamily M regulatory beta subunit 1	0.236	9.76e-08
MDH2	7q11.23	malate dehydrogenase 2	0.236	9.37e-08
MORC4	Xq22.3	MORC family CW-type zinc finger 4	0.236	1.01e-07
PRR7	5q35.3	proline rich 7 (synaptic)	0.236	9.54e-08
PTK7	6p21.1-p12.2	protein tyrosine kinase 7 (inactive)	0.236	9.04e-08
RBM19	12q24.21	RNA binding motif protein 19	0.236	9.28e-08
RELA	11q13	RELA proto-oncogene, NF-kB subunit	0.236	9.27e-08
SMARCD2	17q23.3	SWI/SNF related, matrix associated, actin dependent regulator of chromatin, subfamily d, member 2	0.236	9.65e-08
SNTB2	16q22.1	syntrophin beta 2	0.236	9.03e-08
CASP6	4q25	caspase 6	0.235	1.05e-07
CD9	12p13	CD9 molecule	0.235	1.04e-07
FUT11	10q22.3	fucosyltransferase 11	0.235	1.14e-07
KIFC3	16q13-q21	kinesin family member C3	0.235	1.05e-07
MS4A6E	11q12	membrane spanning 4-domains A6E	0.235	1.05e-07
NLK	17q11.2	nemo like kinase	0.235	1.05e-07
PTBP1	19p13.3	polypyrimidine tract binding protein 1	0.235	1.11e-07
ZNF746	7q36.1	zinc finger protein 746	0.235	1.05e-07
ADAMTS2	5q35.3	ADAM metallopeptidase with thrombospondin type 1 motif 2	0.234	1.23e-07
ANTXR2	4q21.3	anthrax toxin receptor 2	0.234	1.28e-07
CRYZ	1p31.1	crystallin zeta	0.234	1.2e-07
ERF	19q13	ETS2 repressor factor	0.234	1.32e-07
HYAL2	3p21.3	hyaluronoglucosaminidase 2	0.234	1.18e-07
PLXNA1	3q21.2	plexin A1	0.234	1.26e-07
RAB11FIP1	8p11.22	RAB11 family interacting protein 1	0.234	1.17e-07
RABEP2	16p11.2	rabaptin, RAB GTPase binding effector protein 2	0.234	1.21e-07
TGM2	20q12	transglutaminase 2	0.234	1.18e-07
ADA	20q13.12	adenosine deaminase	0.233	1.44e-07
ALG3	3q27.3	ALG3, alpha-1,3- mannosyltransferase	0.233	1.45e-07
ATP5E	20q13.3	ATP synthase, H+ transporting, mitochondrial F1 complex, epsilon subunit	0.233	1.48e-07
CDC42EP5	19q13.42	CDC42 effector protein 5	0.233	1.34e-07
CDH4	20q13.3	cadherin 4	0.233	1.44e-07
CGNL1	15q21.3	cingulin like 1	0.233	1.42e-07
DOCK6	19p13.2	dedicator of cytokinesis 6	0.233	1.37e-07
HIVEP3	1p34	human immunodeficiency virus type I enhancer binding protein 3	0.233	1.42e-07
IL1RN	2q14.2	interleukin 1 receptor antagonist	0.233	1.49e-07
MDFIC	7q31.1-q31.2	MyoD family inhibitor domain containing	0.233	1.39e-07
MPV17L	16p13.11	MPV17 mitochondrial inner membrane protein like	0.233	1.47e-07
RNF149	2q12.1	ring finger protein 149	0.233	1.41e-07
TCEB3	1p36.1	transcription elongation factor B subunit 3	0.233	1.34e-07
ZNF558	19p13.2	zinc finger protein 558	0.233	1.4e-07
APOBEC3D	22q13.1	apolipoprotein B mRNA editing enzyme catalytic subunit 3D	0.232	1.6e-07
C19orf44	19p13.11	chromosome 19 open reading frame 44	0.232	1.52e-07
CAPN1	11q13	calpain 1	0.232	1.68e-07
CD46	1q32	CD46 molecule	0.232	1.51e-07
DHRS13	17q11.2	dehydrogenase/reductase 13	0.232	1.58e-07
ENTHD1	22q13.1	ENTH domain containing 1	0.232	1.62e-07
GM2A	5q33.1	GM2 ganglioside activator	0.232	1.57e-07
IL11	19q13.3-q13.4	interleukin 11	0.232	1.51e-07
IL7	8q12-q13	interleukin 7	0.232	1.67e-07
RARS	5q35.1	arginyl-tRNA synthetase	0.232	1.53e-07
SPNS1	16p11.2	sphingolipid transporter 1 (putative)	0.232	1.63e-07
STK11	19p13.3	serine/threonine kinase 11	0.232	1.57e-07
ADRA1D	20p13	adrenoceptor alpha 1D	0.231	1.74e-07
AKT1S1	19q13.33	AKT1 substrate 1	0.231	1.79e-07
CACNG6	19q13.4	calcium voltage-gated channel auxiliary subunit gamma 6	0.231	1.86e-07
CAV3	3p25	caveolin 3	0.231	1.82e-07
FYCO1	3p21.3	FYVE and coiled-coil domain containing 1	0.231	1.9e-07
ITK	5q31-q32	IL2 inducible T-cell kinase	0.231	1.78e-07
LY75	2q24	lymphocyte antigen 75	0.231	1.83e-07
SHROOM1	5q31.1	shroom family member 1	0.231	1.7e-07
SLC44A2	19p13.2	solute carrier family 44 member 2	0.231	1.9e-07
TFPI2	7q	tissue factor pathway inhibitor 2	0.231	1.89e-07
TNFSF11	13q14	tumor necrosis factor superfamily member 11	0.231	1.76e-07
TXNDC11	16p13.13	thioredoxin domain containing 11	0.231	1.8e-07
ULBP3	6q25	UL16 binding protein 3	0.231	1.73e-07
ZNF436	1p36	zinc finger protein 436	0.231	1.92e-07
AVEN	15q13.1	apoptosis and caspase activation inhibitor	0.23	2.16e-07
CCNO	5q11.2	cyclin O	0.23	2.12e-07
CEACAM4	19q13.2	carcinoembryonic antigen related cell adhesion molecule 4	0.23	2.13e-07
ETHE1	19q13.32	ETHE1, persulfide dioxygenase	0.23	1.94e-07
IFI35	17q21	interferon induced protein 35	0.23	1.98e-07
MALT1	18q21	MALT1 paracaspase	0.23	2.05e-07
SERPINA5	14q32.1	serpin family A member 5	0.23	1.97e-07
SLC25A37	8p21.2	solute carrier family 25 member 37	0.23	2.04e-07
TBC1D22A	22q13	TBC1 domain family member 22A	0.23	1.98e-07
TTC26	7q34	tetratricopeptide repeat domain 26	0.23	2e-07
ACADS	12q24.31	acyl-CoA dehydrogenase, C-2 to C-3 short chain	0.229	2.24e-07
APLN	Xq25	apelin	0.229	2.37e-07
CFH	1q32	complement factor H	0.229	2.28e-07
DHRS4	14q11.2	dehydrogenase/reductase 4	0.229	2.41e-07
GRPEL2	5q33.1	GrpE like 2, mitochondrial	0.229	2.2e-07
IDE	10q23-q25	insulin degrading enzyme	0.229	2.34e-07
IL1RL1	2q12	interleukin 1 receptor like 1	0.229	2.24e-07
MFSD8	4q28.2	major facilitator superfamily domain containing 8	0.229	2.21e-07
PGM2L1	11q13.3	phosphoglucomutase 2 like 1	0.229	2.4e-07
PSPN	19p13.3	persephin	0.229	2.34e-07
TGOLN2	2p11.2	trans-golgi network protein 2	0.229	2.21e-07
BDKRB2	14q32.2	bradykinin receptor B2	0.228	2.61e-07
CLU	8p21-p12	clusterin	0.228	2.76e-07
CP	3q23-q25	ceruloplasmin	0.228	2.6e-07
IRF3	19q13.33	interferon regulatory factor 3	0.228	2.67e-07
KEAP1	19p13.2	kelch like ECH associated protein 1	0.228	2.76e-07
MTTP	4q24	microsomal triglyceride transfer protein	0.228	2.53e-07
SNAPC1	14q22	small nuclear RNA activating complex polypeptide 1	0.228	2.7e-07
SPEG	2q35	SPEG complex locus	0.228	2.65e-07
TM4SF19	3q29	transmembrane 4 L six family member 19	0.228	2.73e-07
TSEN34	19q13.4	tRNA splicing endonuclease subunit 34	0.228	2.48e-07
ARNTL	11p15	aryl hydrocarbon receptor nuclear translocator like	0.227	2.81e-07
CDR2	16p12.2	cerebellar degeneration related protein 2	0.227	2.83e-07
CLYBL	13q32.3	citrate lyase beta like	0.227	2.88e-07
CTDSP1	2q35	CTD small phosphatase 1	0.227	3e-07
CTHRC1	8q22.3	collagen triple helix repeat containing 1	0.227	3.06e-07
CYP51A1	7q21.2	cytochrome P450 family 51 subfamily A member 1	0.227	3.1e-07
DNAL1	14q24.3	dynein axonemal light chain 1	0.227	3.08e-07
GNA15	19p13.3	G protein subunit alpha 15	0.227	2.91e-07
IAH1	2p25.1	isoamyl acetate-hydrolyzing esterase 1 homolog	0.227	2.91e-07
IFI16	1q22	interferon gamma inducible protein 16	0.227	2.81e-07
IL22	12q15	interleukin 22	0.227	3.12e-07
METTL8	2q31.1	methyltransferase like 8	0.227	2.8e-07
MT1M	16q13	metallothionein 1M	0.227	2.89e-07
PDCD1LG2	9p24.2	programmed cell death 1 ligand 2	0.227	2.98e-07
TMEM53	1p34.1	transmembrane protein 53	0.227	3e-07
TNFRSF9	1p36	TNF receptor superfamily member 9	0.227	3.07e-07
TRAF5	1q32	TNF receptor associated factor 5	0.227	3.07e-07
CCM2	7p13	CCM2 scaffolding protein	0.226	3.55e-07
CENPB	20p13	centromere protein B	0.226	3.18e-07
DAPK3	19p13.3	death associated protein kinase 3	0.226	3.45e-07
FCGR2A	1q23	Fc fragment of IgG receptor IIa	0.226	3.21e-07
ICMT	1p36	isoprenylcysteine carboxyl methyltransferase	0.226	3.29e-07
ITGB4	17q25.1	integrin subunit beta 4	0.226	3.45e-07
LTF	3p21.31	lactotransferrin	0.226	3.27e-07
MAN1B1	9q34.3	mannosidase alpha class 1B member 1	0.226	3.38e-07
PHC2	1p34.3	polyhomeotic homolog 2	0.226	3.51e-07
PPP1R3D	20q13.3	protein phosphatase 1 regulatory subunit 3D	0.226	3.38e-07
RAB11FIP5	2p13	RAB11 family interacting protein 5	0.226	3.26e-07
RAB3D	19p13.2	RAB3D, member RAS oncogene family	0.226	3.54e-07
RFESD	5q15	Rieske Fe-S domain containing	0.226	3.38e-07
SIGLEC9	19q13.3-q13.4	sialic acid binding Ig like lectin 9	0.226	3.24e-07
TNIP2	4p16.3	TNFAIP3 interacting protein 2	0.226	3.28e-07
TRIM22	11p15	tripartite motif containing 22	0.226	3.47e-07
WBSCR27	7q11.23	Williams Beuren syndrome chromosome region 27	0.226	3.39e-07
AKR1B10	7q33	aldo-keto reductase family 1 member B10	0.225	3.95e-07
ATP6V0E1	5q35.2	ATPase H+ transporting V0 subunit e1	0.225	3.94e-07
C21orf62	21q22.1	chromosome 21 open reading frame 62	0.225	3.99e-07
CLDN12	7q21	claudin 12	0.225	3.93e-07
CNGA2	Xq27	cyclic nucleotide gated channel alpha 2	0.225	3.84e-07
CROT	7q21.1	carnitine O-octanoyltransferase	0.225	3.96e-07
FBP1	9q22.3	fructose-bisphosphatase 1	0.225	3.6e-07
FBXO6	1p36.22	F-box protein 6	0.225	3.75e-07
GAS7	17p13.1	growth arrest specific 7	0.225	3.98e-07
HTRA4	8p11.23	HtrA serine peptidase 4	0.225	3.58e-07
KLF5	13q21.3	Kruppel like factor 5	0.225	3.73e-07
MCOLN1	19p13.2	mucolipin 1	0.225	3.7e-07
NOX4	11q14.2-q21	NADPH oxidase 4	0.225	3.87e-07
PLEKHA2	8p11.21	pleckstrin homology domain containing A2	0.225	3.79e-07
PLEKHG1	6q25.1	pleckstrin homology and RhoGEF domain containing G1	0.225	3.83e-07
PTPN18	2q21	protein tyrosine phosphatase, non-receptor type 18	0.225	3.88e-07
PTPN6	12p13.31	protein tyrosine phosphatase, non-receptor type 6	0.225	3.81e-07
SEMA3F	3p21.3	semaphorin 3F	0.225	3.67e-07
SPOCK2	10q22.1	sparc/osteonectin, cwcv and kazal-like domains proteoglycan (testican) 2	0.225	4.03e-07
TBXA2R	19p13.3	thromboxane A2 receptor	0.225	3.62e-07
TRIM6	11p15	tripartite motif containing 6	0.225	3.88e-07
TRPM3	9q21.11	transient receptor potential cation channel subfamily M member 3	0.225	3.68e-07
ATP10D	4p12	ATPase phospholipid transporting 10D (putative)	0.224	4.14e-07
BCAR3	1p22.1	breast cancer anti-estrogen resistance 3	0.224	4.15e-07
DCPS	11q24	decapping enzyme, scavenger	0.224	4.32e-07
GMPS	3q25.31	guanine monophosphate synthase	0.224	4.29e-07
KRT7	12q13.13	keratin 7	0.224	4.18e-07
OPA3	19q13.32	optic atrophy 3 (autosomal recessive, with chorea and spastic paraplegia)	0.224	4.11e-07
PDCD1	2q37.3	programmed cell death 1	0.224	4.21e-07
PDZD2	5p14.1	PDZ domain containing 2	0.224	4.5e-07
RAB7A	3q21	RAB7A, member RAS oncogene family	0.224	4.52e-07
RHOXF2B	Xq24	Rhox homeobox family member 2B	0.224	4.38e-07
TCTN3	10q24.1	tectonic family member 3	0.224	4.17e-07
ASCC2	22q12.1	activating signal cointegrator 1 complex subunit 2	0.223	4.95e-07
CFB	6p21.33	complement factor B	0.223	4.62e-07
DMWD	19q13.32	dystrophia myotonica, WD repeat containing	0.223	4.59e-07
F13A1	6p24.2-p23	coagulation factor XIII A chain	0.223	4.84e-07
GAS6	13q34	growth arrest specific 6	0.223	5.13e-07
HPS3	3q24	HPS3, biogenesis of lysosomal organelles complex 2 subunit 1	0.223	4.6e-07
LCE1C	1q21.3	late cornified envelope 1C	0.223	4.68e-07
SFXN5	2p13	sideroflexin 5	0.223	4.8e-07
SLC15A4	12q24.32	solute carrier family 15 member 4	0.223	4.92e-07
TULP1	6p21.3	tubby like protein 1	0.223	4.56e-07
ZP1	11q12.2	zona pellucida glycoprotein 1	0.223	4.58e-07
CCDC134	22q13.2	coiled-coil domain containing 134	0.222	5.64e-07
CDC37	19p13.2	cell division cycle 37	0.222	5.73e-07
ENTPD5	14q24	ectonucleoside triphosphate diphosphohydrolase 5	0.222	5.43e-07
H2AFJ	12p12.3	H2A histone family member J	0.222	5.38e-07
MAPKAPK3	3p21.3	mitogen-activated protein kinase-activated protein kinase 3	0.222	5.62e-07
RFTN1	3p24.3	raftlin, lipid raft linker 1	0.222	5.66e-07
RNF181	2p11.2	ring finger protein 181	0.222	5.33e-07
RUNX2	6p21	runt related transcription factor 2	0.222	5.26e-07
SPG21	15q22.31	spastic paraplegia 21 (autosomal recessive, Mast syndrome)	0.222	5.57e-07
TMEM102	17p13.1	transmembrane protein 102	0.222	5.33e-07
