# Supplementary material for: Overexpression of Growth Differentiation Factor 15 in Glioblastoma Stem Cells Promotes Their Radioresistance
Source: Cancers (Basel). 2023 Dec 20;16(1):27. doi: 10.3390/cancers16010027 (PMC10778311; doi:10.3390/cancers16010027)
Supplement: Supplementary file 1 [file cancers-16-00027-s001.zip › supplementary material/Table S2.xlsx]

## Sheet: Feuil1
Genes differentially expressed between GSC with a strong expression of GDF15 compared to GSC expressing weakly GDF15
gene	Fold increase	P-Value
BIRC7	340.667	0.016585
CAPN3	66.6254	0.00387824
RLBP1	47.8654	0.0214012
SPATA22	41.9741	0.00154182
NPY4R	34.4808	0.000655608
SCML4	29.6167	0.00149407
PIEZO2	28.3915	0.000177144
SLC5A4	27.6406	0.0378156
SLITRK2	25.8808	0.00237426
BCAN	23.0365	0.000915861
LRGUK	22.8828	0.0209278
ANO2	21.8312	0.000870818
ACP5	20.3967	0.0424273
CPM	19.2045	0.00513008
LAMC3	17.6829	0.033729
NSG1	17.6054	0.013076
SOX1	16.7048	0.0237759
PLEKHH1	15.4802	8.02316e-05
P2RX5	15.3188	0.0034192
P2RX7	14.9479	0.00586356
CALN1	14.6857	0.0430812
DHX40P1	14.1194	0.00246854
GJB1	13.8653	0.000242851
SNX22	13.8445	0.00413012
CPT1B	13.376	0.0180371
CRB1	13.2278	0.0279062
ADGRL2	12.9017	0.036678
RASEF	12.4975	0.0189715
FA2H	12.46	0.0421992
RNF207	12.341	0.0308986
LCN10	12.3057	0.0119445
EGFEM1P	11.9344	0.0073682
TMC6	11.8779	0.0507776
FAM19A3	11.8307	0.00607396
GRIK3	11.6005	0.00451691
MBP	11.1895	0.00998383
RNASE1	11.1883	0.0217657
CCDC69	11.1475	0.0235711
ESRP1	11.0844	0.00113095
SH3GL3	10.9267	0.0224137
MDGA2	10.2791	0.0142304
AATK	10.2369	0.0335879
TEX15	10.1139	0.00118893
PLP1	9.93513	0.00383658
CDK18	9.78156	0.0168667
TNFSF13B	9.77473	0.00735217
NUDT10	9.68974	0.0290093
GPR37L1	9.52564	0.0063067
ZNF37BP	9.27751	0.000703982
USP32P1	9.24451	0.00760324
RNF125	9.18903	0.0132976
HERC2P3	9.16962	0.0163625
RASGEF1B	9.13253	0.0428498
GABRB3	9.06587	0.0443463
CMTM5	9.02655	0.00328375
PRIMA1	8.95034	0.00106517
AK4P1	8.92692	0.00288314
SEMA4D	8.91552	0.00386527
HBQ1	8.57047	0.0159569
FAM19A5	8.47558	0.0310801
SLC26A2	8.34583	0.000188193
TMEM229B	8.28036	0.0101699
CCDC188	8.19022	0.0332771
DTX4	8.17722	0.019061
RAB11FIP4	8.06633	0.00482235
FRG1CP	8.03891	0.033867
PPP1R9A	8.03093	0.0159578
CHML	7.84521	0.00221247
MUC5B	7.69057	0.0500218
ITM2A	7.67065	0.0279498
RAB17	7.62294	0.00388363
GOLGA8A	7.57398	0.0231196
ZNF536	7.5573	0.036583
SRRM3	7.52104	0.0112618
IGSF11	7.47733	0.00183498
NFATC2	7.47164	0.00472079
GDF15	7.46758	0.000629773
DGKI	7.39367	0.020509
SLC7A2	7.28492	0.0205561
IRX6	7.18739	0.0115247
MEIS3P2	7.13839	0.000108257
CCDC146	7.09302	0.00405547
KIAA1324L	7.05621	0.0228125
FGD4	6.94718	0.00547271
YPEL2	6.90459	0.00296147
GATA4	6.89525	0.0101169
ATP10A	6.87056	0.00202907
CCDC78	6.81551	0.0290937
SIX3	6.78067	0.00787701
GAS7	6.77705	0.0046912
CORO2A	6.7458	0.00649156
DNAH10	6.69126	0.0406196
GPR155	6.68128	0.00492739
DNAH9	6.65266	0.0158536
SERINC5	6.5926	0.00230805
SHROOM4	6.54438	0.00781856
SH3RF2	6.49351	0.00879022
PIF1	6.48849	0.00174735
GRIK2	6.43594	0.0140341
INPP4B	6.36659	0.0207847
SARDH	6.30937	0.00980855
AMH	6.30854	0.0392248
YJEFN3	6.27419	0.02064
LAPTM5	6.27216	0.0235349
COBL	6.25795	0.0350682
SCRG1	6.24225	0.0366884
DUXAP8	6.20356	0.00829289
HSPA12A	6.19699	0.00080119
SGK1	6.12532	0.0119556
SLC44A1	6.10825	0.000501852
MERTK	6.00796	0.0145783
PFKFB2	6.00341	0.000252381
CGN	6.00338	0.001386
SLAIN1	5.99399	0.0157012
AL589743.1	5.98332	0.00854392
CEP152	5.96341	0.00120156
GREB1	5.95053	0.00968646
DAAM2	5.83812	0.0184918
SNHG4	5.79458	0.0107599
SOX6	5.75748	0.0320187
SAMD12	5.72492	0.0125446
CDH19	5.69921	0.0184357
MITF	5.66343	0.0057801
NGFR	5.63563	0.0466238
PLS1	5.63327	0.00548609
FAM101A	5.62631	0.0229968
ENPP2	5.58337	0.0377406
KLHL29	5.57353	0.00320752
ERBB3	5.56753	0.0183393
AIF1L	5.56039	0.00217033
CECR7	5.54018	0.012104
HR	5.52642	0.0135195
CHD7	5.52434	0.00104778
KIAA1755	5.49867	0.0128648
ARFGEF3	5.48347	0.0215956
SIM2	5.45138	0.0102401
KCNA2	5.44588	0.00286688
KCNAB1	5.43631	0.0407684
NBEAL2	5.35842	0.000767278
ST3GAL6	5.35709	0.00309418
SHTN1	5.32516	0.0096395
NPIPA5	5.3039	0.0229946
STOX2	5.27236	0.00725198
BMS1P11	5.25831	0.00212463
PHACTR1	5.25127	0.015262
ZNF789	5.19853	0.00665058
TRIO	5.18826	0.00605575
IGF1R	5.17498	0.00699781
UTY	5.13855	0.0047656
ENOSF1	5.12894	0.00146521
CASC15	5.1115	0.00481759
NKX2-2	5.07321	0.0496634
GLB1L2	5.06287	0.0310668
RASD2	5.03762	0.0271264
ACSL1	5.02899	0.0364004
SEC11C	5.0104	0.00881551
SNX1	4.99927	0.0151288
CTSH	4.99417	0.0262111
DMRT2	4.98378	0.0345291
SLC1A4	4.98152	0.0323709
PLXNB3	4.98095	0.0381588
ATP10B	4.97585	0.020811
BCAS1	4.96841	0.0375748
LHX2	4.93014	0.0124927
LGI4	4.92838	0.0238051
FZD6	4.91992	0.0199508
CALML4	4.90677	0.0307295
PLCB4	4.85695	0.0215168
ST6GALNAC3	4.81902	0.0326877
TAF4B	4.78938	0.00539342
PODXL	4.78407	0.0409529
LRP5L	4.72997	0.0301487
PTCH1	4.72346	0.00175531
TLE4	4.71685	0.0229828
GDNF	4.69215	0.0396085
PDE4D	4.67755	0.0396227
CYFIP2	4.65584	0.0417795
ZNF229	4.64341	0.0349891
SGK494	4.63347	0.0162175
ARSE	4.61642	0.0329279
SGK3	4.61111	0.0258823
EME1	4.60486	0.0102487
OTUD7B	4.58338	0.000835173
FHOD3	4.5642	0.0112246
PPP1R26	4.54825	0.00320853
PLLP	4.54186	0.0375382
IRF5	4.53953	0.0413926
MEIS3P1	4.52386	0.00138111
ADARB1	4.50241	0.00344599
LPAR1	4.49879	0.0411743
S100B	4.48215	0.0303693
SDHAP1	4.47164	0.0394534
TXLNGY	4.46955	0.030557
PLEKHA5	4.45767	0.0226637
JPH1	4.45724	0.0304024
FAM149A	4.45687	0.00167278
PCYT1B	4.45041	0.0482427
ZNF594	4.43443	0.0141968
CLDN11	4.42267	0.0403504
LLGL2	4.42229	0.015843
DPY19L2	4.39947	0.000414558
CPS1	4.39739	0.0280876
SULT1A3	4.36436	0.00370124
TMPRSS5	4.36148	0.0141744
EXTL1	4.35402	0.038579
CAMK4	4.35093	0.00796676
RAB38	4.34406	0.0332952
ADGRG6	4.33472	0.0352621
NAAA	4.31696	0.00626295
PCTP	4.28648	0.00889792
TMEM98	4.28273	0.0275929
LHFPL3	4.28016	0.0306959
BAHCC1	4.2741	0.00192279
DLX6	4.27324	0.0306736
L1CAM	4.27162	0.044648
APOC1	4.26201	0.0388636
RHPN1	4.25358	0.0215323
KIZ	4.25081	0.0447145
TOM1L1	4.24848	0.0174301
KIAA1456	4.24062	0.00518978
SGCD	4.23054	0.00601357
SEPT14P19	4.22351	0.0235133
LYN	4.22238	0.0159046
DOCK10	4.21802	0.0241052
KIAA0930	4.17799	0.00944645
CCDC64	4.17661	0.0361341
ZDHHC11	4.16848	0.0397352
UAP1L1	4.1517	0.00017333
PDE8A	4.14602	0.00127808
NFATC1	4.12877	0.009026
COL22A1	4.12502	0.0222778
PRTG	4.11842	0.0147205
PPARGC1B	4.10176	0.00123949
COBLL1	4.0819	0.0180797
IL16	4.03926	0.0238984
SFI1	4.01901	0.023591
RGS5	4.01632	0.000691637
CLCN5	3.98985	0.0105178
PRELID2	3.96174	0.045008
HSBP1L1	3.95753	0.0259955
PDCD6IPP2	3.95022	0.0205776
NPIPA8	3.94166	0.00381779
LRRK1	3.94118	0.0224312
MMP17	3.93587	0.0170377
ALDH1A3	3.92872	0.0202347
TPD52	3.92655	0.00477049
ENO3	3.9223	0.0457894
FAM81A	3.89336	0.0341535
IL17RB	3.87767	0.0282771
NBPF12	3.85073	0.0111391
FBXO41	3.84948	0.00915739
SNHG12	3.83966	0.00847788
DUSP15	3.83224	0.0021506
CAMKK1	3.83134	0.00899852
ZNF516	3.82009	0.00453581
RNF144A	3.80975	0.0364605
ITGA2	3.8061	0.0221329
MREG	3.78622	0.0232143
LDLRAD4	3.76394	0.0155187
HYKK	3.73904	0.00910989
SLC47A1	3.70068	0.0114329
IMPA2	3.68996	0.02519
VSIG10L	3.68156	0.0386728
ATAD5	3.67826	0.00234882
GARNL3	3.64813	0.00734532
RALGPS2	3.64484	0.0114533
MEGF9	3.63346	0.0124736
SLC6A8	3.63086	0.0484784
HELZ	3.625	0.0111305
ASAH1	3.6188	0.00112775
GRASP	3.61659	0.0197139
MTCL1	3.61644	0.0381943
FARP2	3.61256	0.026689
TBC1D16	3.59713	0.00255754
MAP6D1	3.58808	0.0128579
MAP2K6	3.58269	0.0134716
DLGAP1	3.57889	0.0491904
LSAMP	3.57592	0.0101915
FAM124A	3.56391	0.0272183
RBP1	3.56147	0.0383986
TAF1C	3.5514	0.0495197
GDAP1	3.53376	0.00881722
FANCB	3.53	0.000879405
METAP1D	3.52744	0.00242811
RAPGEFL1	3.51846	0.0321007
LRRC8B	3.51177	0.0032903
SMTN	3.50267	0.00360601
CROCCP2	3.50194	0.00407579
ZFY	3.49024	0.0424261
MKRN3	3.48093	0.00833682
AKAP12	3.47634	0.030977
STK10	3.47102	0.00306463
ZNF697	3.46043	0.0156977
PLEKHO2	3.44714	0.0199152
HOMER1	3.44387	0.0145108
MICAL3	3.4304	0.00252508
FSD1L	3.42614	0.0388657
ME1	3.41649	0.040283
TUB	3.41562	0.016263
PTPRJ	3.4093	0.000982429
DNAJC6	3.40857	0.00715003
ZEB2	3.40687	0.0169239
PEX5L	3.39842	0.0271823
OPN3	3.39599	0.000930018
CROCC	3.39181	0.0214115
TTTY15	3.38934	0.017926
MBOAT1	3.38585	0.010036
CEP95	3.36948	0.0349051
REL	3.34968	0.000156575
PDZRN3	3.3478	0.0430543
ZC3H8	3.34198	0.031174
AZGP1	3.34133	0.0380297
HAGHL	3.33754	0.00675712
FLVCR1	3.33577	0.0291491
PRKCD	3.33259	0.0313161
RHOBTB2	3.33097	0.0179592
ELN	3.3231	0.0464174
GIMAP2	3.31818	0.0252484
CORO7	3.31805	0.00163632
MATN2	3.31701	0.0462508
MLLT6	3.30671	0.016693
FECH	3.30143	0.0014719
CLCN4	3.29677	0.000243476
CTSV	3.28894	0.0354709
KLF9	3.28537	0.0448752
CSPG4	3.28471	0.0348339
CHKB	3.27608	0.0449492
PRKAB2	3.26657	0.0144868
HDAC4	3.26546	0.00172166
RCAN1	3.26266	0.00351438
CREG1	3.25115	0.0100146
LRRC8C	3.23748	0.0170912
SLC7A5	3.22937	0.0147416
ARGLU1	3.22691	0.00324837
ACSS1	3.22106	0.029588
MYH10	3.21877	0.020633
PARD6G	3.21398	0.0184841
ZNF397	3.21027	0.00106232
MTRF1	3.2041	0.0126328
IGF2BP2	3.19937	0.0190832
CENPJ	3.18869	0.00101116
CD83	3.1797	0.0179318
BMP7	3.17921	0.0323121
ABCA2	3.17783	0.0433509
CSPP1	3.17618	0.00222027
UNKL	3.15619	0.0363355
GPR180	3.15539	0.00663218
DOK4	3.14917	0.00242729
OGFRL1	3.14634	0.0217579
STX3	3.14554	0.0274311
ANKDD1A	3.14392	0.00577017
MYLIP	3.14188	0.0252189
SORCS2	3.14179	0.0197776
GPD2	3.14027	0.00769379
SLC26A10	3.12878	0.0500418
SASH1	3.11268	0.0313191
PAXBP1	3.1113	0.00198965
ZNF141	3.10856	0.0274761
WDR17	3.10723	0.0235815
SLCO3A1	3.10291	0.0480782
KAZN	3.10004	0.0191273
DDX3Y	3.09427	0.0178373
CLDN15	3.094	0.0335116
KLF12	3.09084	0.0311101
MNS1	3.08907	0.0244207
SETDB2	3.08861	0.000335244
USP2	3.08582	0.0487816
POLR3G	3.08199	0.0270585
LRRC37A4P	3.0733	0.0300963
TOP3B	3.06701	0.00519444
AGTPBP1	3.0611	0.0231774
SLC43A1	3.05718	0.050011
NPAS1	3.05684	0.0270037
SORBS1	3.0501	0.0291069
AMOTL2	3.04754	0.0247496
DNMT3B	3.0475	0.0134069
GAS2L3	3.02282	0.00517236
CEP85L	3.01395	0.00468851
ZNF587B	3.01364	0.00268285
KLRG1	3.01276	0.0426584
B4GALNT3	3.00692	0.0394654
ZNF609	3.0038	0.012121
SPIRE1	3.00068	0.0306809
POLQ	2.9949	0.00350299
PI4KAP2	2.99322	0.019084
VN1R81P	2.99186	0.0330524
PRELID3A	2.99002	0.00590985
MYO10	2.98495	0.0221207
MFSD9	2.97097	0.0193751
ROBO1	2.96713	0.0182286
ANKRD12	2.96696	0.0402686
TICRR	2.96559	0.00207348
LUC7L3	2.95544	0.00427456
STON1	2.94732	0.0142865
CBSL	2.94287	0.0238468
GK5	2.94149	0.0497971
PAN2	2.93664	0.0156215
ALG6	2.93646	0.0435245
RDH13	2.93504	0.022035
ACCS	2.93092	0.0449351
NPIPA7	2.92575	0.0215892
CYP4V2	2.92468	0.00634755
PLEKHH2	2.91763	0.0383273
BMS1P8	2.91463	0.041244
TMEM192	2.90897	0.00445862
SETD6	2.90483	0.00795828
BRSK2	2.90072	0.0316898
ITPKB	2.89825	0.0291132
CCDC150	2.89539	0.00675266
TCF20	2.89505	0.0138663
TNRC6A	2.88734	0.0320523
ZGRF1	2.87948	0.0125653
COL9A3	2.87304	0.027412
CCP110	2.86987	9.34908e-05
JAKMIP2	2.86895	0.0135762
TBC1D4	2.86854	0.0414111
ARHGAP39	2.86597	0.0144969
PTPN3	2.86427	0.0413327
KANK1	2.85176	0.00862497
ZNF124	2.8282	0.0295715
SZT2	2.82189	0.0283269
HPS4	2.81726	0.0208701
SYNGR1	2.817	0.032522
ADCK3	2.81172	0.00238201
PDE7B	2.81142	0.0353013
TSPAN33	2.81068	0.0457416
SASS6	2.81052	0.0200891
CDC42SE1	2.80213	0.009917
PTPRS	2.79835	0.00732788
BRCA1	2.79515	0.000632967
TSPAN15	2.78567	0.0085472
GOLGA2P10	2.78502	0.0276777
GGA2	2.77618	0.00899943
DMXL2	2.77573	0.0185014
ESCO1	2.77284	0.00165365
KDM5D	2.77165	0.026412
TSR1	2.76659	0.000720641
NAV2	2.76445	0.0174482
FAM96A	2.75778	0.00299436
NKTR	2.75464	0.050054
BMS1P20	2.7525	0.006262
MBTD1	2.74871	0.00297334
CCDC66	2.74244	0.0159587
RNFT1	2.74159	0.021486
RMND5A	2.74143	0.00909459
SPAG9	2.74072	0.000781243
POU2F1	2.73992	0.014345
FAM107B	2.73812	0.0285765
TTF2	2.73614	0.0213654
AKT3	2.73506	0.000119612
TANC2	2.73456	0.0259027
RTKN	2.72988	0.0126533
KAT2A	2.72494	0.0194914
ARL17A	2.72322	0.0100029
CWC25	2.71422	0.0149736
PASK	2.71223	0.00285418
SLC5A3	2.71171	0.0326933
KATNAL2	2.70462	0.0224451
FBXO25	2.69885	0.00552191
CNTRL	2.69554	0.00846568
SLC1A1	2.69457	0.0299471
TTC14	2.69382	0.00424067
UBE2O	2.69221	0.000244161
BDH1	2.69077	0.0089938
RASA2	2.67886	0.00110517
LIPA	2.67088	0.005811
FAM210A	2.67035	0.00270112
FLCN	2.66857	0.00179256
BTAF1	2.66756	0.00841533
XRCC2	2.66684	0.0130454
NDRG4	2.6668	0.022977
RHBDF2	2.6647	0.0268144
ABCC4	2.66169	0.00274608
U2SURP	2.66061	0.0249417
CLUH	2.65128	0.00636255
PIGN	2.64859	0.000297257
MRPS31P4	2.64738	0.0345219
NOTCH1	2.641	0.0262914
PIGA	2.63767	0.0129104
VWA8	2.63301	0.0361912
CPOX	2.62813	0.0235415
RAI1	2.62746	0.0011342
FAM76B	2.62584	0.0159419
SLTM	2.62271	0.037618
XPNPEP3	2.61722	0.013162
ZFYVE16	2.6116	0.000115293
PLEKHA2	2.60751	0.0153393
FAM210B	2.60035	0.0245085
MLXIP	2.59379	0.0459594
TGDS	2.58904	0.00451543
MX1	2.58805	0.0270755
USP36	2.58678	0.00399521
PI4KAP1	2.58083	0.0231694
SNHG20	2.579	0.0328878
PTAR1	2.57855	0.0212111
IKBKB	2.57199	0.00564247
OSBPL1A	2.56575	0.0033218
PACSIN2	2.56156	0.00250256
SCLY	2.55866	0.0364017
FAM118A	2.5586	0.00253948
SORT1	2.55629	0.0166654
ETS1	2.55423	0.0463955
DHX40	2.54969	0.00226985
POLG2	2.54828	0.0294288
FAM63A	2.54673	0.0180164
PNPLA3	2.54474	0.0264261
KIAA0753	2.53865	0.000223049
CNP	2.53433	0.0286028
TEX9	2.53024	0.0299294
TRMT2A	2.52747	0.00829699
NUDT7	2.5268	0.0350597
STAG3L3	2.51739	0.0170709
ZBTB40	2.5136	0.00551551
SDC3	2.51275	0.0106185
LRRC45	2.51232	0.00848597
DIP2B	2.51055	0.0231575
ZNF783	2.50964	0.00269577
CEP76	2.5068	0.0247034
HACD1	2.5	0.0443472
WWP2	2.49826	0.00456526
RABEP1	2.49822	0.0101608
FOXN2	2.49426	0.0426345
PHKA2	2.48806	0.0345344
TAB3	2.48757	0.0196451
ABHD13	2.48569	0.0169871
ZC4H2	2.48208	0.04476
EDEM1	2.47989	0.00334004
UBE2Q2P2	2.47974	0.0495187
ZCCHC2	2.47863	0.00479229
DGCR8	2.47829	0.0106282
STK36	2.47824	0.0317322
SPTLC2	2.47794	0.00896099
CEP295	2.47289	0.0192006
NCOR1	2.47045	0.00953865
KNOP1	2.46829	0.0116752
VSIG10	2.46209	0.00641238
VAT1	2.45948	0.0206682
SECISBP2L	2.45873	0.00535068
PIK3C2A	2.45747	0.0291863
ZNF532	2.45577	0.0118455
ACAA2	2.45455	0.0304981
CPT1A	2.45059	0.0492451
PPP1R12B	2.4487	0.0429513
NPL	2.44854	0.0463876
ARL2BP	2.44848	0.0286032
UBXN2A	2.44826	0.0480312
BRIP1	2.44731	0.00211272
FOXO4	2.44635	0.039302
ZNF286B	2.44393	0.046212
RAB3IL1	2.44237	0.00857713
MTMR10	2.44152	0.0331029
SAT1	2.44091	0.0244932
FAM174B	2.44	0.0448159
BRI3BP	2.43861	0.0311691
TTC21B	2.43415	0.0187589
MAN2A2	2.43301	9.47438e-05
XPO4	2.43089	0.00506326
SNAPC4	2.42766	0.00195685
ZKSCAN1	2.42648	0.0278106
ACADSB	2.42362	0.00360284
OAF	2.42097	0.0307363
CMTM4	2.41824	0.0124872
ZNF202	2.41672	0.00254406
SMCHD1	2.41671	0.0081725
ARHGEF26	2.41597	0.0155167
TMEM241	2.41556	0.00743881
MVB12B	2.41385	0.0223807
GPSM1	2.41021	0.0128362
FBXO28	2.40289	0.0133304
FUT10	2.40257	0.00550655
FAM184A	2.39978	0.0146547
AMDHD2	2.39918	0.0213262
YEATS2	2.39579	0.00257095
MTSS1L	2.39528	0.0281043
ZNF236	2.39465	0.00712016
CBX2	2.39374	0.0443521
AFG3L1P	2.39305	0.0329488
ULK2	2.39159	0.00702212
RABL2B	2.38792	0.00373855
EMP2	2.3876	0.04399
TRAF4	2.3874	0.0438014
SOCS7	2.3823	0.0179605
FEM1B	2.38222	0.0431277
TRAPPC8	2.38128	0.00310816
PRR14L	2.38087	0.00433068
DHFRL1	2.3807	0.033273
LRRC75B	2.37957	0.0278117
ZBED8	2.37736	0.00325445
ZNF276	2.37623	0.0379499
SLC39A14	2.37582	0.0106895
TMEM17	2.37409	0.00132173
ENTHD2	2.37028	0.0132951
TNRC6C	2.36985	0.0272006
GPR89B	2.36973	0.00648144
KIAA0895	2.36792	0.0229017
DDHD2	2.3654	0.0197231
TCOF1	2.36509	0.0435012
KLHL24	2.3639	0.027824
CAMKMT	2.36287	0.0436653
TONSL	2.36274	0.00440222
TRIM33	2.36252	0.0366716
BMPR1B	2.35958	0.000752864
ZNF525	2.35876	0.00130583
SMARCD2	2.35827	0.0409745
DZIP1L	2.35561	0.0338073
ZNF518A	2.35213	0.000964691
STK11IP	2.35202	0.0286489
SLC25A13	2.34922	0.0175518
MAP3K3	2.34897	0.0283815
PBRM1	2.34664	0.0238512
LDAH	2.34635	0.0113635
ACADS	2.34623	0.00171283
UTP14C	2.34541	0.0444924
NOP56	2.34504	0.0109196
RNPC3	2.34502	0.0463548
ALDH5A1	2.34496	0.0398988
EPDR1	2.34292	0.0360234
NUP50	2.34233	0.00772592
TRIM2	2.33977	0.0155491
PDXDC1	2.33834	0.0234373
RBL1	2.33728	0.0478769
EXO1	2.33387	0.035843
CLN6	2.33348	0.0194498
NANP	2.32844	0.0455023
HSD17B7	2.32639	0.00797796
BCL2L11	2.32508	0.0275
ITSN1	2.32442	0.0330774
DTX2	2.32315	0.0308344
TRIT1	2.32278	0.0273082
RAVER2	2.32274	0.0162499
TTC31	2.32268	0.0136916
MPHOSPH8	2.3223	0.0453565
DBT	2.32129	0.0211972
AGAP4	2.3191	0.0457191
INVS	2.31645	0.0192417
CENPF	2.31415	0.0367579
CCDC112	2.31324	0.0285541
STAG3L2	2.31234	0.0400242
GINS4	2.30989	0.0306032
USP37	2.30964	0.0094845
NOP56P1	2.30854	0.0492745
GK	2.30336	0.0145124
MMP11	2.30216	0.0203343
ABCC5	2.30213	0.0277789
AGL	2.30106	0.0173372
MCCC1	2.2991	0.000608946
INTS2	2.298	0.00743297
RNPEP	2.29772	0.0308034
AKAP1	2.29321	0.0219278
LRPPRC	2.29213	0.0129548
FAM212B	2.28704	0.0313957
CDK12	2.2855	0.0169497
LZTR1	2.28338	0.0294339
OSBPL9	2.28207	0.0377062
NAT9	2.28105	0.0172761
USP31	2.28036	0.0359406
NRCAM	2.27602	0.023523
GEN1	2.27525	0.0256981
ZNF778	2.27389	0.0261449
ADCY3	2.27148	0.00314269
FBXL6	2.26894	0.0216903
NXPE3	2.26699	0.0276275
IREB2	2.26658	0.00904957
AFG3L2	2.26367	0.00699548
CCDC14	2.26313	0.0439774
ZNF248	2.26264	0.00351767
KIAA1549	2.25836	0.0376084
ANKRD13B	2.25806	0.0315325
DDI2	2.25779	0.0244468
BEST1	2.25739	0.0254328
LIMK2	2.25655	0.0364851
DGKD	2.25581	0.0394187
LRRC58	2.2544	0.0256431
GYPC	2.25061	0.0153982
ADO	2.24803	0.0195647
ALDH4A1	2.24607	0.0156081
ZC3H4	2.24498	0.0296921
CEP112	2.24368	0.0412327
TET3	2.24074	0.0328882
RAPGEF6	2.24069	0.0212294
ACAD10	2.23968	0.00505033
CYTH1	2.23799	0.0307527
RHBDF1	2.23771	0.0169739
UBN2	2.23598	0.0460578
FANCI	2.23061	0.0293229
SHMT1	2.22927	0.0459651
PRPS2	2.22899	0.0367508
FAM161A	2.22807	0.0275881
HMG20A	2.22694	0.00229774
FAM135A	2.22684	0.0453775
NSUN4	2.22381	0.00642762
ZMYND8	2.22338	0.0192338
FBF1	2.2211	0.0213096
STAG3L1	2.22069	0.0371499
DDX18	2.21779	0.0327023
DET1	2.216	0.021563
DCAF17	2.21552	0.00546089
MTMR4	2.2088	0.0153036
RECQL5	2.20806	0.0457542
ERICH1	2.20797	0.0262979
SLC25A30	2.20769	0.0131512
GKAP1	2.20752	0.0452626
MBLAC2	2.20533	0.00899684
INADL	2.20477	0.000767377
NIFK-AS1	2.20251	0.0201545
LPGAT1	2.20125	0.0131322
CBR4	2.19961	0.0363354
RABL2A	2.19952	0.0318571
MED1	2.19877	0.00385344
MRRF	2.19744	0.022174
NFX1	2.19354	0.000236568
PCMTD2	2.19229	0.00332284
SLC26A6	2.18913	0.0319839
KIFC3	2.18841	0.00405678
PRPF4B	2.18822	0.0216388
CYB5RL	2.18501	0.00198338
LGALS8	2.18427	0.0187729
OMA1	2.18292	0.00303765
RCN2	2.17976	0.00806511
ZKSCAN2	2.17867	0.0410819
MATR3	2.17828	0.0133655
LRRC37A2	2.17763	0.0047549
PLCG1	2.17651	0.0100653
LRRCC1	2.17642	0.00903088
ABTB1	2.17486	0.0150704
RNMT	2.17451	0.00841875
DUS1L	2.17275	0.0450553
ZBED4	2.17247	0.0404192
DDX17	2.1715	0.00239843
ABHD3	2.16932	0.0314017
CH17-431G21.1	2.16556	0.0425822
TOPBP1	2.16532	0.017137
DEPDC5	2.16491	0.0112499
FAM133B	2.16485	0.0120536
SMCR8	2.16306	0.026495
SOX5	2.16267	0.0223025
ZNF195	2.16129	0.00823487
WRN	2.15505	0.00871494
IGSF8	2.15428	0.0479017
GCFC2	2.15403	0.048449
SGSM2	2.15386	0.0413996
ZNF431	2.1535	0.0468452
VHL	2.15178	0.0355477
QTRTD1	2.15021	0.0363127
UHRF1BP1	2.1491	0.0104453
CHTF18	2.14805	0.0110766
MYCBP2	2.14696	0.0402269
ANKS3	2.14442	0.0400225
PHLDB3	2.14068	0.0111127
TSC1	2.13842	0.0382899
FBXO16	2.13603	0.0112115
ZNF664	2.13594	0.0167889
FAM49B	2.13323	0.0502607
NEURL4	2.13213	0.0129085
FASTKD1	2.12812	0.03777
ZNF717	2.12702	0.0119772
NPDC1	2.12523	0.022757
NADSYN1	2.12422	0.0363178
HS1BP3	2.12208	0.00379208
IMPDH1	2.12191	0.0445276
SHPRH	2.11612	0.0224025
CCT6P3	2.11547	0.0376863
RNFT2	2.11317	0.0491927
BZW2	2.11217	0.0312305
DCUN1D2	2.10739	0.00497657
ARHGEF39	2.10644	0.043522
LIG3	2.09884	0.00334727
KDM3A	2.09846	0.00311054
ARHGEF11	2.09488	0.00186971
FAM53B	2.09282	0.0376443
KLHL15	2.09231	0.035902
CDK5RAP3	2.0913	0.0294302
PDIA3P1	2.09072	0.0484211
BPTF	2.09046	0.0332684
POLG	2.08993	0.0072896
ATP9B	2.08399	0.00296769
KANSL1	2.08347	0.0320122
DHX33	2.0815	0.021587
CYTH3	2.08085	0.00605243
RNF166	2.07834	0.00246438
KIAA0355	2.07777	0.0304176
SIRT7	2.07764	0.00281776
NUP85	2.07546	0.0075166
PDK3	2.07398	0.0124759
RAD54L2	2.0733	0.00358343
THOC1	2.06685	0.00452923
SRR	2.06673	0.00547339
ZSCAN29	2.06176	0.044792
UBXN8	2.0608	0.0213134
ZNF37A	2.05895	0.00176297
LITAF	2.05691	0.00944993
SMC5	2.05586	0.00346718
TIRAP	2.05578	0.000398356
ABCB10	2.05474	0.0247132
RHBDD3	2.05391	0.00265139
FAM13A	2.05291	0.0464601
RBMXL1	2.0523	0.0156924
IDH3A	2.05143	0.0051223
KRR1	2.05088	0.0107076
CNTROB	2.05056	0.0106888
ACSL3	2.04847	0.0110209
IER3IP1	2.047	0.0353974
VPS36	2.04669	0.00240652
RBL2	2.04186	0.0054973
ERI2	2.04174	0.00375057
CLSPN	2.04062	0.0312332
AGO2	2.0392	0.0480473
ESCO2	2.03884	0.0123298
URB1	2.03439	0.0134101
SECISBP2	2.03169	0.0126227
SRSF11	2.03124	0.011178
GPALPP1	2.03051	0.0037987
MAFG	2.02855	0.0311095
TASP1	2.02778	0.00606567
CEP78	2.02704	0.00528356
WWP1	2.02629	0.0320184
KIAA0907	2.02599	0.00339508
MTFMT	2.02379	0.0131298
ZNF696	2.02263	0.0409382
ARRDC4	2.01795	0.045806
TRMU	2.01319	0.036587
FBXL20	2.01096	0.00506672
ADCK5	2.01013	0.0425613
MTRR	2.0099	0.0308242
ETV3	2.00767	0.000744641
KCNAB2	2.00731	0.0122728
MFSD12	2.00721	0.0414839
ARL5B	2.00708	0.0359221
DDX46	2.00558	0.0253201
NAB1	2.00463	0.00227747
ACADM	2.00322	0.0016006
HEXIM2	2.00135	0.0132126
BBS10	2	0.00614161
DDX42	1.9981	0.00935655
UCHL5	1.9979	0.0389494
RBM5	1.99763	0.0103932
CNOT10	1.99348	0.0222097
HIP1	1.98937	0.0439033
RHOT2	1.98894	0.00478391
HN1L	1.98814	0.0414801
NFATC2IP	1.987	0.0170042
LMLN	1.98537	0.0420075
RELL1	1.98461	0.00630212
KIF18B	1.98357	0.00511497
ACADVL	1.98137	0.019538
ITSN2	1.98098	0.0250217
SNHG21	1.98	0.0225296
ZNF621	1.9796	0.0211978
DDX52	1.97793	0.0163512
DTNA	1.97619	0.0291252
NAA16	1.97261	0.0290277
TJAP1	1.97245	0.0302406
RBBP8	1.97197	0.0163988
SNHG7	1.97182	0.0077853
TFDP2	1.971	0.00501248
COX10	1.97021	0.0371232
WDR81	1.96955	0.00684274
ZNF235	1.9631	0.04231
COQ7	1.96167	0.0111959
AKAP17A	1.9611	0.0135536
LUC7L	1.95916	0.0417146
TSNAX	1.9573	0.0190656
RANBP10	1.95681	0.0242679
GGA1	1.95664	0.00813412
SMAD4	1.95481	0.0290975
IQGAP3	1.95434	0.0353654
ZBTB17	1.95358	0.0110311
DNAJC7	1.95353	0.0367292
TAF1	1.94845	0.0115434
LRRFIP1	1.94829	0.0330311
ZRANB2	1.94739	0.0150126
CCDC82	1.94533	0.0298089
WASH6P	1.94511	0.0318861
KPNB1	1.94476	0.0258469
MDM2	1.94351	0.0206984
MSANTD4	1.94335	0.0426896
RPAP1	1.9431	0.0102456
SMARCE1	1.94245	0.013766
SH3GLB2	1.94101	0.0257736
KIAA1524	1.93824	0.0341571
CREBZF	1.9379	0.0274403
ZACN	1.93503	0.0350612
ERV3-1	1.93324	0.0239204
GTF2H3	1.93142	0.00751117
IFT81	1.93141	0.0232212
ARL4A	1.93092	0.0285515
MNT	1.92846	0.0109333
ZBTB34	1.92825	0.0353118
DIP2A	1.92605	0.0201252
SLC16A13	1.92556	0.0422824
ANKFY1	1.92479	0.0366439
EIF2AK3	1.92388	0.0106713
EDRF1	1.92271	0.0289675
EIF2B5	1.92262	0.0123762
BAIAP2	1.92079	0.0321162
TOP3A	1.92001	0.0104312
SPAG5	1.9197	0.0368199
AGO1	1.91717	0.00368021
SSH2	1.91584	0.0111696
LRRC59	1.91515	0.0180341
CCDC117	1.91505	0.0475966
ZNF263	1.91347	0.0114177
CLK1	1.91229	0.0118821
PHLPP2	1.91216	0.0212553
ZC3H18	1.91147	0.0485368
PIAS2	1.91112	0.0384474
RPL23AP53	1.91056	0.0168096
CCNE2	1.90884	0.00476728
SACS	1.90475	0.0033898
PHB	1.90271	0.0473644
THOC5	1.90211	0.0263446
GTF2H2	1.90137	0.0189901
ALMS1	1.90121	0.0487854
TTC19	1.90103	0.0143116
KIF14	1.90021	0.0484115
AUP1	1.89962	0.0348498
RAB3GAP2	1.89943	0.00808949
SKP2	1.89774	0.00995419
NECAB3	1.89716	0.00620789
AASS	1.89662	0.001949
WASF1	1.89588	0.0458926
BECN1	1.89582	0.00564764
PIGW	1.89467	0.0482295
APOOL	1.89457	0.0460132
CENPC	1.89422	0.0123726
IQCB1	1.89378	0.000687969
MPDZ	1.8934	0.0109308
ZNF513	1.89102	0.0304235
RPL32P3	1.8908	0.00607801
SGSM3	1.89054	0.0142711
SYMPK	1.88961	0.0101336
TSN	1.88932	0.00649223
TPP2	1.88925	0.0433285
CEP192	1.88692	0.00938381
PPP2R2A	1.88665	0.0193548
RBM26	1.88329	0.0201858
LYRM7	1.88036	0.0209575
ATP6V1C1	1.87893	0.00858353
PALB2	1.87692	0.01825
PI4KA	1.87601	0.0103595
FANCC	1.87018	0.0338488
CEP131	1.86886	0.0501276
SCAF4	1.86876	0.00218649
ANKRD37	1.86842	0.0167898
VWA9	1.86817	0.0227121
TDRD7	1.86663	0.00739578
EXOSC2	1.86393	0.0198228
HMGCR	1.86331	0.0148018
JPX	1.86195	0.000136883
RFWD3	1.86145	0.0501484
OXR1	1.86141	0.00017839
B3GALNT2	1.86049	0.0463651
SEH1L	1.85913	0.0187724
SLC38A7	1.85768	0.0335689
PARP16	1.85759	0.000440529
CCDC43	1.85686	0.0270634
MTBP	1.84979	0.0131975
PPIL2	1.84894	0.00304171
ARHGEF1	1.84632	0.00606051
TBC1D7	1.84608	0.00141154
NCBP3	1.84587	0.0107035
COQ9	1.84549	0.00130612
ANKRD40	1.84543	0.032696
SCRIB	1.84409	0.00400975
MOSPD2	1.84294	0.0448054
MESDC1	1.84239	0.00952098
NOL11	1.84124	0.00787958
TCERG1	1.84056	0.0139316
ZNF7	1.8405	0.0236584
RBFA	1.84019	0.0260664
PPP6R3	1.84016	0.027467
USP1	1.83985	0.0217125
TLK2	1.8398	0.0007795
SH3D19	1.83898	0.0156699
CARS2	1.83853	0.0404391
SUPT6H	1.83813	0.0325523
NUDT18	1.83804	0.000734833
IKZF4	1.83526	0.0239398
ZADH2	1.8351	0.0398594
ANGEL2	1.83452	0.000729624
GPATCH8	1.83275	0.00513894
ZNF514	1.83239	0.0396382
PMPCA	1.83066	0.0488439
MRPL46	1.83031	0.0365576
DPP7	1.82969	0.00419225
POGK	1.8295	0.00818188
CCNF	1.82847	0.0472938
VPS4B	1.82834	0.0406003
PPP2R3B	1.82649	0.0353256
MED24	1.826	0.00504005
URM1	1.82457	0.00458357
BCKDHB	1.82431	0.0335729
TNFRSF10B	1.82346	0.0149259
TMEM186	1.82313	0.027733
DNAJC22	1.82215	0.0149907
ZC3HAV1L	1.82184	0.0332845
PCGF2	1.81972	0.0197233
JMJD6	1.81958	0.0403954
PPARA	1.81952	0.0275281
NPLOC4	1.81779	0.0219773
USF3	1.81552	0.0110476
PQLC3	1.81436	0.0414097
KIF15	1.81423	0.0310119
CISD3	1.8132	0.0192249
NARS	1.81252	0.0105684
SLX4	1.81239	0.033445
GGA3	1.81051	0.015281
RBM39	1.81043	0.000600312
PRKCA	1.80763	0.00880537
CCNDBP1	1.80682	0.0166687
FUCA1	1.80565	0.0322383
CXXC1	1.80505	0.0470946
HINFP	1.80433	0.0121614
IQCK	1.80214	0.043389
PRPF38B	1.79963	0.0450122
FOXK2	1.79877	0.0220242
SRSF1	1.79531	0.0222192
EZH2	1.79441	0.0325742
BBS5	1.79392	0.0191292
DNM1L	1.7886	0.0016343
MIS12	1.78829	0.0498844
ULK3	1.78803	0.00184796
RALBP1	1.78744	0.00912019
FAAP100	1.78684	0.0214979
CHD1L	1.78621	0.00125797
DONSON	1.78431	0.0264737
TRUB2	1.78354	0.00533584
FBRSL1	1.78278	0.0160585
HLCS	1.78132	0.0206198
MUTYH	1.7812	0.041124
MIEF1	1.78118	0.0300447
NEK6	1.78046	0.0212624
SPIRE2	1.77742	0.0188813
GTF3C4	1.77695	0.0370438
UCKL1	1.77644	0.0302105
ANKRD27	1.77579	0.0388823
ZNF271P	1.77333	0.00728979
USP16	1.76868	0.0282969
TADA2A	1.76866	0.0232923
PFAS	1.76861	0.0483762
PPCDC	1.76753	0.0211977
KIF22	1.76498	0.001018
ARHGAP23	1.76386	0.0129404
COMTD1	1.76336	0.0393032
HIRA	1.76156	0.0413114
PIGL	1.76108	0.0259591
RMI1	1.75783	0.0221799
EARS2	1.75759	0.0316298
LYSMD4	1.75679	0.0153363
ZNF41	1.75614	0.0232859
CDC27	1.75548	0.0291551
TVP23C	1.75442	0.00902265
HILPDA	1.754	0.0132211
ANKZF1	1.75337	0.0285506
NAP1L1	1.7511	0.0477414
ATAD2	1.75096	0.0294323
KCTD9	1.74925	0.0424401
CDK11A	1.74833	0.039323
FNBP4	1.74625	0.0396265
ZMYM4	1.74357	0.0121887
LRRC8D	1.74155	0.0276767
WWTR1	1.74042	0.00289664
BRD1	1.73984	0.0464672
RPS6KB1	1.73921	0.0158602
FAM192A	1.73834	0.0346652
RBM6	1.73834	0.00542375
NACC2	1.73694	0.0165789
EVI5	1.73446	0.0310663
PAPD4	1.73386	0.0134546
GNG10	1.7326	0.00670307
SNAPC5	1.73071	0.0448827
PGS1	1.73039	0.0148512
FITM2	1.72826	0.0249958
RFC4	1.72627	0.050827
FAIM	1.72523	0.0431136
KDELC1	1.72486	0.0480926
RAD54L	1.72361	0.00371136
RBM10	1.72288	0.0284582
SUV420H2	1.72139	0.0445367
PARS2	1.72073	0.00373803
PSAT1	1.71954	0.0116412
MCM8	1.71934	0.0241287
AMZ2	1.71824	0.0447449
BCOR	1.71736	0.0461124
EIF4ENIF1	1.71685	0.0435387
TNKS2	1.71671	0.0428251
AKAP10	1.7162	0.00183871
USP48	1.71589	0.0337679
DIS3L	1.71484	0.0231601
NHLRC3	1.7137	0.0484156
DDX55	1.71355	0.0416095
UBE2G2	1.71334	0.0434755
TBC1D31	1.71293	0.0315025
SUGP2	1.71118	0.00819447
ZMYM2	1.71103	0.0145841
USP46	1.70793	0.0128724
SETD4	1.70778	0.0389809
TANGO2	1.70703	0.0314462
RECQL4	1.70663	0.0382675
STRBP	1.70343	0.0441425
KCTD20	1.70235	0.00895833
TMEM87A	1.70228	0.00595745
PDCD7	1.70212	0.00229696
SLC2A11	1.70122	0.000854206
